# Supplementary material for: The Complete Mitochondrial Genome of Callicarpa americana L. Reveals the Structural Evolution and Size Differences in Lamiaceae
Source: Biology (Basel). 2025 Dec 5;14(12):1747. doi: 10.3390/biology14121747 (PMC12730959; doi:10.3390/biology14121747)
Supplement: Supplementary file 1 [file biology-14-01747-s001.zip]

Archive with 7 entries (7 files):
- Table S1. The GenBank accession numbers and other feature information of mitogenome used in this study.xlsx
- Table S2. Types and number of SSR in the nine Lamiaceae mitogenomes.xlsx
- Table S3. The number and total length of tandem repeats in the nine Lamiaceae mitogenomes.xlsx
- Table S4. Types and number of dispersed repeats in the nine Lamiaceae mitogenomes.xlsx
- Table S5. Codon usage within the PCGs of the nine Lamiaceae mitogenomes.xlsx
- Table S6. The RNA editing sites identified in Callicarpa americana mitogenome.xlsx
- Table S7. The identification MTPTs in Callicarpa americana mitogenome.xlsx
