# Supplementary material for: The Complete Mitochondrial Genome of Callicarpa americana L. Reveals the Structural Evolution and Size Differences in Lamiaceae
Source: Biology (Basel). 2025 Dec 5;14(12):1747. doi: 10.3390/biology14121747 (PMC12730959; doi:10.3390/biology14121747)
Supplement: Supplementary file 1 [file biology-14-01747-s001.zip › Table S1. The GenBank accession numbers and other feature information of mitogenome used in this study.xlsx]

## Sheet: Sheet1
Table S1. The GenBank accession numbers and other feature information of mitogenome used in this study.
Number	Species	NCBI accession number	Family	Genome size (bp)	GC content	Gene	PCGs	tRNA	rRNA
1	Callicarpa americana	PX121882	Lamiaceae	499565	0.4525	64	37	23	4
2	Ajuga decumbens	PV972819	Lamiaceae	381487	0.4517	45	27	15	3
3	Ajuga reptans	NC023103	Lamiaceae	352069	0.451	50	30	17	3
4	Lavandula angustifolia	NC082307	Lamiaceae	355345	0.4514	63	34	26	3
5	Rotheca serrata	NC049064	Lamiaceae	482114	0.4554	52	34	15	3
6	Salvia rosmarinus	PP992923	Lamiaceae	384113	0.4477	56	35	18	3
7	Scutellaria barbata	NC065025	Lamiaceae	372525	0.4519	54	33	18	3
8	Scutellaria tsinyunensis	MW553042	Lamiaceae	354073	0.4526	54	34	17	3
9	Vitex trifolia	NC065806	Lamiaceae	274779	0.4562	47	29	15	3
	Outgroup
1	Aeginetia indica	MW851294	Orobanchaceae	401628	0.4354	54	35	16	3
2	Castilleja paramensis	OM397952	Orobanchaceae	495499	0.4352	66	34	29	3
3	Rehmannia glutinosa	KT959112	Orobanchaceae	547032	0.4497	71	44	23	4
