# Supplementary material for: The Complete Mitochondrial Genome of Callicarpa americana L. Reveals the Structural Evolution and Size Differences in Lamiaceae
Source: Biology (Basel). 2025 Dec 5;14(12):1747. doi: 10.3390/biology14121747 (PMC12730959; doi:10.3390/biology14121747)
Supplement: Supplementary file 1 [file biology-14-01747-s001.zip › Table S2. Types and number of SSR in the nine Lamiaceae mitogenomes.xlsx]

## Sheet: Sheet1
Table S2. Types and number of SSR in the nine Lamiaceae mitogenomes. The subtable contains detailed information about each species.
Species	Mononucleotide	Dinucleotide	Trinucleotide	Tetranucleotide	Pentanucleotides	Hexanucleotides	Total
Callicarpa_americana	27	27	14	46	8	3	125
Ajuga_decumbens	8	16	18	36	4	0	82
Ajuga_reptans	7	15	16	36	6	0	80
Lavandula_angustifolia	14	20	14	34	6	0	88
Rotheca_serrata	14	19	17	34	8	3	95
Salvia_rosmarinus	7	12	20	37	6	5	87
Scutellaria_barbata	14	15	16	43	2	0	90
Scutellaria_tsinyunensis	15	15	16	41	3	0	90
Vitex_trifolia	12	12	11	29	7	0	71

## Sheet: Callicarp_americana
ID	SSR nr.	SSR type	SSR	size	start	end
Callicarpa_americana	1	p2	(AG)5	10	3366	3375
Callicarpa_americana	2	p1	(T)10	10	5217	5226
Callicarpa_americana	3	p1	(T)10	10	6271	6280
Callicarpa_americana	4	p4	(CTTT)3	12	6699	6710
Callicarpa_americana	5	p4	(TTCT)3	12	11967	11978
Callicarpa_americana	6	p2	(CT)5	10	12217	12226
Callicarpa_americana	7	p4	(AGCA)3	12	12911	12922
Callicarpa_americana	8	p2	(TC)5	10	14819	14828
Callicarpa_americana	9	p4	(AAGA)3	12	21900	21911
Callicarpa_americana	10	c	(C)11(T)10	21	24194	24214
Callicarpa_americana	11	p3	(AGA)4	12	29278	29289
Callicarpa_americana	12	p4	(AATC)3	12	32293	32304
Callicarpa_americana	13	p2	(AG)5	10	35647	35656
Callicarpa_americana	14	p4	(TCTT)3	12	39115	39126
Callicarpa_americana	15	p1	(T)10	10	39457	39466
Callicarpa_americana	16	p1	(A)10	10	43752	43761
Callicarpa_americana	17	p4	(GAGC)3	12	45854	45865
Callicarpa_americana	18	p3	(TAT)4	12	49841	49852
Callicarpa_americana	19	p1	(T)10	10	52294	52303
Callicarpa_americana	20	p2	(AG)5	10	53069	53078
Callicarpa_americana	21	p3	(TCT)4	12	65380	65391
Callicarpa_americana	22	p3	(TCT)4	12	68087	68098
Callicarpa_americana	23	p4	(AAGA)3	12	68750	68761
Callicarpa_americana	24	p4	(AATG)3	12	69335	69346
Callicarpa_americana	25	p4	(TTTC)3	12	69784	69795
Callicarpa_americana	26	p3	(TAT)4	12	70205	70216
Callicarpa_americana	27	p2	(GA)5	10	73395	73404
Callicarpa_americana	28	p1	(T)10	10	79300	79309
Callicarpa_americana	29	p4	(AGGA)3	12	89767	89778
Callicarpa_americana	30	p1	(T)10	10	95470	95479
Callicarpa_americana	31	c	(TGCT)3cgataggaggctgaggctcgtgcgttaaggtttaggtgtgaagatccataagatgaggggggaggtgcgttctc(AG)6	98	100342	100439
Callicarpa_americana	32	p1	(A)10	10	102420	102429
Callicarpa_americana	33	p1	(T)10	10	111764	111773
Callicarpa_americana	34	p3	(TTC)4	12	116324	116335
Callicarpa_americana	35	p1	(A)11	11	119004	119014
Callicarpa_americana	36	p2	(AG)6	12	131534	131545
Callicarpa_americana	37	p4	(AGAT)3	12	132486	132497
Callicarpa_americana	38	p4	(TGCT)3	12	134277	134288
Callicarpa_americana	39	p4	(TATC)3	12	136243	136254
Callicarpa_americana	40	p4	(GAAA)3	12	141463	141474
Callicarpa_americana	41	p6	(TTTATA)3	18	151405	151422
Callicarpa_americana	42	p4	(GGTC)3	12	151853	151864
Callicarpa_americana	43	p1	(T)10	10	158425	158434
Callicarpa_americana	44	p4	(GCTA)3	12	159215	159226
Callicarpa_americana	45	p2	(CT)5	10	163542	163551
Callicarpa_americana	46	p4	(GAAT)3	12	165263	165274
Callicarpa_americana	47	p3	(TTC)4	12	168369	168380
Callicarpa_americana	48	p2	(TC)5	10	175286	175295
Callicarpa_americana	49	p4	(AAGA)3	12	176110	176121
Callicarpa_americana	50	p4	(CTTT)3	12	178897	178908
Callicarpa_americana	51	p5	(AAAAT)3	15	181189	181203
Callicarpa_americana	52	p2	(AG)5	10	186958	186967
Callicarpa_americana	53	p4	(GAAA)3	12	189841	189852
Callicarpa_americana	54	p5	(AGAAA)3	15	198118	198132
Callicarpa_americana	55	c	(TAT)4atttttt(ATA)4	31	202282	202312
Callicarpa_americana	56	p2	(CT)5	10	203017	203026
Callicarpa_americana	57	p4	(GAAA)3	12	205274	205285
Callicarpa_americana	58	p3	(CTG)4	12	205681	205692
Callicarpa_americana	59	p2	(AG)5	10	208320	208329
Callicarpa_americana	60	p4	(TTCT)3	12	212512	212523
Callicarpa_americana	61	p4	(AACC)3	12	222526	222537
Callicarpa_americana	62	p2	(AT)5	10	238831	238840
Callicarpa_americana	63	p3	(TAA)4	12	241218	241229
Callicarpa_americana	64	p1	(T)10	10	243881	243890
Callicarpa_americana	65	p4	(AGAA)3	12	246288	246299
Callicarpa_americana	66	p5	(TAGCT)3	15	251887	251901
Callicarpa_americana	67	p5	(CTTAT)3	15	259994	260008
Callicarpa_americana	68	p2	(AG)5	10	265635	265644
Callicarpa_americana	69	p4	(GCTT)3	12	269431	269442
Callicarpa_americana	70	p4	(TTCC)3	12	270206	270217
Callicarpa_americana	71	p1	(T)13	13	271335	271347
Callicarpa_americana	72	p1	(A)11	11	273499	273509
Callicarpa_americana	73	p4	(CATT)3	12	277439	277450
Callicarpa_americana	74	p5	(AATAA)3	15	282210	282224
Callicarpa_americana	75	p2	(AG)5	10	298324	298333
Callicarpa_americana	76	p6	(TCCAAA)3	18	300900	300917
Callicarpa_americana	77	p4	(ATAA)3	12	301517	301528
Callicarpa_americana	78	p1	(A)11	11	310359	310369
Callicarpa_americana	79	p4	(AAGG)3	12	315340	315351
Callicarpa_americana	80	p3	(CTT)4	12	316230	316241
Callicarpa_americana	81	p4	(TTCT)3	12	328658	328669
Callicarpa_americana	82	p4	(CTTG)3	12	335205	335216
Callicarpa_americana	83	p2	(CT)5	10	335458	335467
Callicarpa_americana	84	p4	(CTAA)3	12	336537	336548
Callicarpa_americana	85	p4	(TCTG)3	12	342750	342761
Callicarpa_americana	86	p4	(GCCG)3	12	351760	351771
Callicarpa_americana	87	p1	(A)10	10	352241	352250
Callicarpa_americana	88	c	(T)10ctcttcattcgaaccatttagtttcgccgtgttgtaacagagacacgaatgatatactatt(TA)5	81	367003	367083
Callicarpa_americana	89	p4	(CCAG)3	12	368393	368404
Callicarpa_americana	90	p4	(GAAA)3	12	369255	369266
Callicarpa_americana	91	p2	(CT)5	10	371078	371087
Callicarpa_americana	92	p6	(ATAGTA)3	18	373484	373501
Callicarpa_americana	93	p4	(TTTA)3	12	376344	376355
Callicarpa_americana	94	p5	(AAAAG)3	15	382184	382198
Callicarpa_americana	95	p4	(ATTT)3	12	383281	383292
Callicarpa_americana	96	p4	(TCTT)3	12	390013	390024
Callicarpa_americana	97	p1	(T)10	10	390449	390458
Callicarpa_americana	98	p2	(TC)7	14	390972	390985
Callicarpa_americana	99	p1	(T)10	10	396145	396154
Callicarpa_americana	100	p5	(ACTAG)3	15	398864	398878
Callicarpa_americana	101	p1	(A)10	10	401502	401511
Callicarpa_americana	102	p2	(AG)5	10	401853	401862
Callicarpa_americana	103	p4	(TTCA)3	12	404483	404494
Callicarpa_americana	104	p2	(CT)5	10	405414	405423
Callicarpa_americana	105	p4	(ACCA)3	12	405868	405879
Callicarpa_americana	106	p2	(TA)5	10	417634	417643
Callicarpa_americana	107	p4	(TTTC)3	12	418366	418377
Callicarpa_americana	108	p2	(AG)5	10	425684	425693
Callicarpa_americana	109	p2	(AG)6	12	431868	431879
Callicarpa_americana	110	p1	(T)10	10	436477	436486
Callicarpa_americana	111	p2	(GA)5	10	443299	443308
Callicarpa_americana	112	p1	(A)10	10	445653	445662
Callicarpa_americana	113	p1	(C)10	10	456088	456097
Callicarpa_americana	114	p4	(TTCT)3	12	459230	459241
Callicarpa_americana	115	p3	(AAG)4	12	471731	471742
Callicarpa_americana	116	p1	(A)10	10	473009	473018
Callicarpa_americana	117	p1	(T)10	10	473175	473184
Callicarpa_americana	118	p5	(ATGAT)3	15	476388	476402
Callicarpa_americana	119	p2	(AT)7	14	479034	479047
Callicarpa_americana	120	p3	(ATA)4	12	484834	484845
Callicarpa_americana	121	p4	(TTCT)3	12	491038	491049

## Sheet: Ajuga_decumbens
ID	SSR nr.	SSR type	SSR	size	start	end
Ajuga_decumbens	1	p4	(AATC)3	12	792	803
Ajuga_decumbens	2	p4	(TACT)3	12	3970	3981
Ajuga_decumbens	3	p3	(GAA)4	12	7339	7350
Ajuga_decumbens	4	p3	(AGA)4	12	7859	7870
Ajuga_decumbens	5	p2	(CT)5	10	23832	23841
Ajuga_decumbens	6	p4	(AGAC)3	12	24843	24854
Ajuga_decumbens	7	p5	(AAAAG)3	15	31782	31796
Ajuga_decumbens	8	p3	(AAC)4	12	41094	41105
Ajuga_decumbens	9	p4	(AAGA)3	12	41328	41339
Ajuga_decumbens	10	p4	(TTCT)3	12	45316	45327
Ajuga_decumbens	11	p1	(A)10	10	48299	48308
Ajuga_decumbens	12	p4	(CTAC)3	12	50689	50700
Ajuga_decumbens	13	p4	(GAAA)3	12	55442	55453
Ajuga_decumbens	14	p3	(TCT)4	12	56266	56277
Ajuga_decumbens	15	p2	(AT)5	10	60747	60756
Ajuga_decumbens	16	p3	(ATT)4	12	62473	62484
Ajuga_decumbens	17	p1	(A)10	10	69564	69573
Ajuga_decumbens	18	p4	(AAGC)3	12	78206	78217
Ajuga_decumbens	19	p4	(CTAT)3	12	79972	79983
Ajuga_decumbens	20	p4	(GTAT)3	12	81327	81338
Ajuga_decumbens	21	p2	(AT)5	10	89244	89253
Ajuga_decumbens	22	p2	(TA)5	10	95173	95182
Ajuga_decumbens	23	p2	(TC)6	12	97353	97364
Ajuga_decumbens	24	p3	(GAA)4	12	98102	98113
Ajuga_decumbens	25	p4	(GAAA)3	12	101147	101158
Ajuga_decumbens	26	c	(TCTA)3(TAGA)3gagagatccgctgcgtgagcaacccgactgtgccttacatgtgctctacagaccgcactccatctttcttcccaacgagccc(T)10	116	102992	103107
Ajuga_decumbens	27	p3	(TAG)4	12	105387	105398
Ajuga_decumbens	28	p4	(TTTA)3	12	108214	108225
Ajuga_decumbens	29	p2	(AG)5	10	112406	112415
Ajuga_decumbens	30	p2	(TA)5	10	113980	113989
Ajuga_decumbens	31	p3	(AAG)4	12	115061	115072
Ajuga_decumbens	32	p4	(AGTG)3	12	122954	122965
Ajuga_decumbens	33	p3	(CTT)4	12	124104	124115
Ajuga_decumbens	34	p4	(AAAG)3	12	134062	134073
Ajuga_decumbens	35	p1	(T)10	10	134937	134946
Ajuga_decumbens	36	p1	(T)10	10	144153	144162
Ajuga_decumbens	37	p4	(TAAT)3	12	159146	159157
Ajuga_decumbens	38	p4	(GACC)3	12	160183	160194
Ajuga_decumbens	39	p4	(TGCA)3	12	175523	175534
Ajuga_decumbens	40	p4	(TTTC)3	12	187503	187514
Ajuga_decumbens	41	p4	(TCTT)3	12	194022	194033
Ajuga_decumbens	42	p4	(TTTC)3	12	195666	195677
Ajuga_decumbens	43	p2	(CT)5	10	208587	208596
Ajuga_decumbens	44	p4	(GCCC)3	12	212147	212158
Ajuga_decumbens	45	p3	(AGA)4	12	218746	218757
Ajuga_decumbens	46	p2	(AT)5	10	228082	228091
Ajuga_decumbens	47	p4	(CCTT)3	12	237824	237835
Ajuga_decumbens	48	p4	(GACT)3	12	240874	240885
Ajuga_decumbens	49	p3	(TAT)4	12	251879	251890
Ajuga_decumbens	50	p3	(CTA)4	12	256065	256076
Ajuga_decumbens	51	p4	(ATAG)3	12	260339	260350
Ajuga_decumbens	52	p1	(T)10	10	262917	262926
Ajuga_decumbens	53	p4	(GAGG)3	12	266030	266041
Ajuga_decumbens	54	p2	(CT)5	10	280508	280517
Ajuga_decumbens	55	p1	(T)10	10	280860	280869
Ajuga_decumbens	56	p5	(CTAGT)3	15	283510	283524
Ajuga_decumbens	57	p4	(TCTT)3	12	284443	284454
Ajuga_decumbens	58	p5	(CTTTT)3	15	286515	286529
Ajuga_decumbens	59	p3	(AGT)4	12	287643	287654
Ajuga_decumbens	60	p2	(CT)5	10	288788	288797
Ajuga_decumbens	61	p1	(T)10	10	290021	290030
Ajuga_decumbens	62	p4	(GAAA)3	12	291476	291487
Ajuga_decumbens	63	p2	(GA)5	10	298064	298073
Ajuga_decumbens	64	p2	(CT)5	10	304760	304769
Ajuga_decumbens	65	p4	(AGTG)3	12	306910	306921
Ajuga_decumbens	66	p3	(AAG)4	12	309509	309520
Ajuga_decumbens	67	p5	(TTCTT)3	15	313071	313085
Ajuga_decumbens	68	p3	(ATA)5	15	320293	320307
Ajuga_decumbens	69	p2	(CT)5	10	320990	320999
Ajuga_decumbens	70	p3	(CAA)4	12	321577	321588
Ajuga_decumbens	71	p4	(AGGA)3	12	325459	325470
Ajuga_decumbens	72	p2	(TC)5	10	332674	332683
Ajuga_decumbens	73	p4	(AGAA)3	12	339781	339792
Ajuga_decumbens	74	p3	(CTT)4	12	345022	345033
Ajuga_decumbens	75	p4	(CGGC)3	12	349056	349067
Ajuga_decumbens	76	p4	(TAGA)3	12	371648	371659
Ajuga_decumbens	77	c	(TTCA)3ttaggcacagcgccttctccatccaataaagaaggtcttgcaaagc(CT)5	68	378106	378173
Ajuga_decumbens	78	p3	(CTT)4	12	378872	378883
Ajuga_decumbens	79	p4	(ATCT)3	12	379796	379807

## Sheet: Ajuga_reptans
ID	SSR nr.	SSR type	SSR	size	start	end
Ajuga_reptans	1	p5	(CTTTT)3	15	917	931
Ajuga_reptans	2	p4	(TTTC)3	12	8369	8380
Ajuga_reptans	3	p2	(CT)5	10	14520	14529
Ajuga_reptans	4	p4	(AGAA)3	12	21981	21992
Ajuga_reptans	5	p2	(GT)5	10	24172	24181
Ajuga_reptans	6	p4	(GGTC)3	12	30486	30497
Ajuga_reptans	7	p4	(ATTA)3	12	31523	31534
Ajuga_reptans	8	p2	(TC)5	10	41401	41410
Ajuga_reptans	9	p4	(TAAA)3	12	45601	45612
Ajuga_reptans	10	p3	(ACT)4	12	48415	48426
Ajuga_reptans	11	c	(A)10gggctcgttgggaagaaagatggagtgcggtctgtagagcacatgtaaggcacagtcgggttgctcacgcagcggatctctctctatct(ATAG)3	111	50730	50840
Ajuga_reptans	12	p4	(CTTT)3	12	51184	51195
Ajuga_reptans	13	p4	(TTTC)3	12	52662	52673
Ajuga_reptans	14	p4	(CTGG)3	12	53512	53523
Ajuga_reptans	15	p3	(AAG)4	12	59158	59169
Ajuga_reptans	16	p2	(CA)5	10	61007	61016
Ajuga_reptans	17	p4	(GCAT)3	12	62620	62631
Ajuga_reptans	18	p4	(AGAC)3	12	65478	65489
Ajuga_reptans	19	p5	(AAAAG)3	15	72411	72425
Ajuga_reptans	20	p2	(AG)5	10	94451	94460
Ajuga_reptans	21	p2	(AT)5	10	96688	96697
Ajuga_reptans	22	p4	(CATA)3	12	104595	104606
Ajuga_reptans	23	p4	(ATAG)3	12	105951	105962
Ajuga_reptans	24	p4	(GCTT)3	12	107704	107715
Ajuga_reptans	25	p1	(T)10	10	108969	108978
Ajuga_reptans	26	p4	(ATAG)3	12	110022	110033
Ajuga_reptans	27	p4	(GAGG)3	12	115718	115729
Ajuga_reptans	28	p4	(AGTG)3	12	130367	130378
Ajuga_reptans	29	p3	(CTT)4	12	131351	131362
Ajuga_reptans	30	p4	(GAAA)3	12	135159	135170
Ajuga_reptans	31	p4	(AGTG)3	12	137557	137568
Ajuga_reptans	32	p1	(T)11	11	153846	153856
Ajuga_reptans	33	p4	(AGTC)3	12	154385	154396
Ajuga_reptans	34	p4	(GGAA)3	12	161211	161222
Ajuga_reptans	35	p3	(ATA)4	12	172889	172900
Ajuga_reptans	36	p5	(CTATT)3	15	184364	184378
Ajuga_reptans	37	c	(GAA)4ggtccagtcccggtgctc(CT)5	40	189898	189937
Ajuga_reptans	38	p5	(CTTCT)3	15	190569	190583
Ajuga_reptans	39	p4	(CAAG)3	12	196615	196626
Ajuga_reptans	40	p3	(TCT)4	12	200260	200271
Ajuga_reptans	41	p3	(TTC)4	12	200784	200795
Ajuga_reptans	42	p3	(CTA)4	12	204369	204380
Ajuga_reptans	43	p2	(TA)5	10	205770	205779
Ajuga_reptans	44	p5	(CTTTT)3	15	208273	208287
Ajuga_reptans	45	p3	(CTA)4	12	214207	214218
Ajuga_reptans	46	p2	(GA)5	10	218263	218272
Ajuga_reptans	47	p4	(GGAA)3	12	222072	222083
Ajuga_reptans	48	p3	(TCT)4	12	228364	228375
Ajuga_reptans	49	p4	(TTCT)3	12	231459	231470
Ajuga_reptans	50	p3	(AAG)4	12	231635	231646
Ajuga_reptans	51	p1	(A)10	10	232842	232851
Ajuga_reptans	52	p4	(AAGT)3	12	234809	234820
Ajuga_reptans	53	p3	(TAC)4	12	235809	235820
Ajuga_reptans	54	p4	(GAAA)3	12	237830	237841
Ajuga_reptans	55	p2	(AG)5	10	239838	239847
Ajuga_reptans	56	p4	(AAGA)3	12	242846	242857
Ajuga_reptans	57	p3	(TGC)5	15	243989	244003
Ajuga_reptans	58	p3	(AGA)4	12	244333	244344
Ajuga_reptans	59	p2	(AT)5	10	246821	246830
Ajuga_reptans	60	p4	(AAGA)3	12	250154	250165
Ajuga_reptans	61	p5	(ACTAG)3	15	251084	251098
Ajuga_reptans	62	p1	(A)10	10	253739	253748
Ajuga_reptans	63	p2	(AG)5	10	254091	254100
Ajuga_reptans	64	p1	(A)10	10	262638	262647
Ajuga_reptans	65	p2	(TA)6	12	291923	291934
Ajuga_reptans	66	p3	(CTT)4	12	293466	293477
Ajuga_reptans	67	p4	(TACA)3	12	295822	295833
Ajuga_reptans	68	p2	(TA)6	12	296527	296538
Ajuga_reptans	69	p4	(CTTT)3	12	302082	302093
Ajuga_reptans	70	p4	(ATGC)3	12	310075	310086
Ajuga_reptans	71	p4	(AAAG)3	12	314237	314248
Ajuga_reptans	72	p4	(AGGT)3	12	321844	321855
Ajuga_reptans	73	p1	(T)10	10	324244	324253
Ajuga_reptans	74	p4	(TCTT)3	12	331583	331594
Ajuga_reptans	75	p2	(CT)5	10	336262	336271
Ajuga_reptans	76	p4	(GCCC)3	12	339832	339843
Ajuga_reptans	77	p4	(GATG)3	12	343078	343089
Ajuga_reptans	78	p3	(AAG)4	12	351241	351252

## Sheet: Lavandula_angustifolia
ID	SSR nr.	SSR type	SSR	size	start	end
Lavandula_angustifolia	1	p3	(TAT)4	12	935	946
Lavandula_angustifolia	2	p2	(AT)5	10	2271	2280
Lavandula_angustifolia	3	p4	(TTCT)3	12	5715	5726
Lavandula_angustifolia	4	p3	(TAA)4	12	10639	10650
Lavandula_angustifolia	5	p2	(TC)6	12	12575	12586
Lavandula_angustifolia	6	p2	(CT)6	12	12689	12700
Lavandula_angustifolia	7	p4	(AAGA)3	12	15366	15377
Lavandula_angustifolia	8	p4	(CTTT)3	12	19172	19183
Lavandula_angustifolia	9	p3	(AAG)6	18	21340	21357
Lavandula_angustifolia	10	p3	(AGC)4	12	31239	31250
Lavandula_angustifolia	11	p4	(GACC)3	12	32746	32757
Lavandula_angustifolia	12	p3	(AAC)4	12	37504	37515
Lavandula_angustifolia	13	p1	(T)10	10	40059	40068
Lavandula_angustifolia	14	p4	(CATT)3	12	41072	41083
Lavandula_angustifolia	15	p2	(AG)5	10	50102	50111
Lavandula_angustifolia	16	p2	(AG)5	10	50343	50352
Lavandula_angustifolia	17	p1	(A)12	12	62454	62465
Lavandula_angustifolia	18	p4	(CTAG)3	12	70574	70585
Lavandula_angustifolia	19	p2	(CT)5	10	79050	79059
Lavandula_angustifolia	20	p2	(GT)5	10	80098	80107
Lavandula_angustifolia	21	p4	(GAAT)3	12	83421	83432
Lavandula_angustifolia	22	p4	(TTTC)3	12	84949	84960
Lavandula_angustifolia	23	p4	(AAAG)3	12	88387	88398
Lavandula_angustifolia	24	p2	(AG)5	10	91624	91633
Lavandula_angustifolia	25	p1	(T)13	13	93726	93738
Lavandula_angustifolia	26	p2	(CT)5	10	102828	102837
Lavandula_angustifolia	27	p4	(GAAT)3	12	105030	105041
Lavandula_angustifolia	28	p1	(T)10	10	111187	111196
Lavandula_angustifolia	29	c	(TC)5cgagtttctactactaagtagcacttctgctattcaatcatagaatcgattccgatcaagctg(A)10	83	116963	117045
Lavandula_angustifolia	30	p3	(TAA)4	12	117973	117984
Lavandula_angustifolia	31	p4	(TTCT)3	12	121522	121533
Lavandula_angustifolia	32	p3	(TTA)4	12	121926	121937
Lavandula_angustifolia	33	p2	(TA)5	10	144714	144723
Lavandula_angustifolia	34	p4	(ATAG)3	12	146616	146627
Lavandula_angustifolia	35	p3	(TCT)4	12	146772	146783
Lavandula_angustifolia	36	p2	(TA)5	10	147052	147061
Lavandula_angustifolia	37	p2	(TA)5	10	148079	148088
Lavandula_angustifolia	38	p4	(GAAA)3	12	149833	149844
Lavandula_angustifolia	39	p3	(AAC)4	12	151453	151464
Lavandula_angustifolia	40	p4	(CTGC)3	12	154434	154445
Lavandula_angustifolia	41	p4	(GAAA)3	12	163232	163243
Lavandula_angustifolia	42	p4	(AGAT)3	12	165551	165562
Lavandula_angustifolia	43	p4	(TCTT)3	12	166364	166375
Lavandula_angustifolia	44	p2	(TA)5	10	177423	177432
Lavandula_angustifolia	45	p2	(CT)5	10	179912	179921
Lavandula_angustifolia	46	p4	(AGTG)3	12	185556	185567
Lavandula_angustifolia	47	p1	(A)10	10	188036	188045
Lavandula_angustifolia	48	p3	(ATA)4	12	190420	190431
Lavandula_angustifolia	49	p4	(TTTC)3	12	202843	202854
Lavandula_angustifolia	50	p5	(TATGA)3	15	203532	203546
Lavandula_angustifolia	51	p4	(TTTC)3	12	204598	204609
Lavandula_angustifolia	52	p5	(AATGA)3	15	215264	215278
Lavandula_angustifolia	53	p3	(TCT)4	12	217732	217743
Lavandula_angustifolia	54	p4	(GATA)3	12	219901	219912
Lavandula_angustifolia	55	p4	(TTTG)3	12	220808	220819
Lavandula_angustifolia	56	p4	(TAAA)3	12	224452	224463
Lavandula_angustifolia	57	p2	(AG)5	10	229583	229592
Lavandula_angustifolia	58	p4	(TTTC)3	12	231400	231411
Lavandula_angustifolia	59	p4	(CTGG)3	12	232274	232285
Lavandula_angustifolia	60	p2	(TC)5	10	236017	236026
Lavandula_angustifolia	61	p4	(ATTC)3	12	236205	236216
Lavandula_angustifolia	62	p4	(TTTC)3	12	239273	239284
Lavandula_angustifolia	63	p4	(AACT)3	12	239465	239476
Lavandula_angustifolia	64	p1	(T)10	10	249683	249692
Lavandula_angustifolia	65	p3	(TAT)4	12	252271	252282
Lavandula_angustifolia	66	p4	(TTCT)3	12	252975	252986
Lavandula_angustifolia	67	p4	(CTTG)3	12	255717	255728
Lavandula_angustifolia	68	p1	(T)11	11	269441	269451
Lavandula_angustifolia	69	p4	(GAAA)3	12	269820	269831
Lavandula_angustifolia	70	p3	(TTA)4	12	274881	274892
Lavandula_angustifolia	71	p4	(TCGC)3	12	277214	277225
Lavandula_angustifolia	72	p4	(AAAG)3	12	282202	282213
Lavandula_angustifolia	73	p5	(CGGCG)3	15	284613	284627
Lavandula_angustifolia	74	p2	(TA)5	10	293530	293539
Lavandula_angustifolia	75	p5	(AAAAG)3	15	308397	308411
Lavandula_angustifolia	76	p3	(TAT)4	12	312223	312234
Lavandula_angustifolia	77	p2	(CT)5	10	316973	316982
Lavandula_angustifolia	78	p1	(T)10	10	317329	317338
Lavandula_angustifolia	79	c	(CTAGT)3agttgtttttttctattagtt(TGCGA)3	51	319954	320004
Lavandula_angustifolia	80	p1	(T)11	11	333755	333765
Lavandula_angustifolia	81	p1	(T)11	11	334343	334353
Lavandula_angustifolia	82	p1	(A)10	10	335265	335274
Lavandula_angustifolia	83	p1	(A)11	11	335629	335639
Lavandula_angustifolia	84	p1	(T)10	10	342706	342715
Lavandula_angustifolia	85	p4	(CGGC)3	12	348745	348756
Lavandula_angustifolia	86	p2	(CT)5	10	351915	351924

## Sheet: Rotheca_serrata
ID	SSR nr.	SSR type	SSR	size	start	end
Rotheca_serrata	1	p5	(TCCTT)3	15	2534	2548
Rotheca_serrata	2	p3	(TGT)4	12	8198	8209
Rotheca_serrata	3	p5	(TAAAG)3	15	11663	11677
Rotheca_serrata	4	p4	(AATC)3	12	15850	15861
Rotheca_serrata	5	p3	(AAG)4	12	16510	16521
Rotheca_serrata	6	p3	(GAA)4	12	18456	18467
Rotheca_serrata	7	p2	(CT)5	10	20015	20024
Rotheca_serrata	8	p1	(T)10	10	20361	20370
Rotheca_serrata	9	p5	(CTAGT)3	15	23003	23017
Rotheca_serrata	10	p1	(A)10	10	25041	25050
Rotheca_serrata	11	p4	(AGAA)3	12	28102	28113
Rotheca_serrata	12	p3	(CTT)4	12	35343	35354
Rotheca_serrata	13	p3	(ATA)4	12	37662	37673
Rotheca_serrata	14	p4	(GATA)3	12	47688	47699
Rotheca_serrata	15	p2	(AT)5	10	48368	48377
Rotheca_serrata	16	p4	(CGGC)3	12	52961	52972
Rotheca_serrata	17	p4	(AATG)3	12	58128	58139
Rotheca_serrata	18	p2	(CT)5	10	62956	62965
Rotheca_serrata	19	p3	(AGA)5	15	72060	72074
Rotheca_serrata	20	p4	(CTAG)3	12	83560	83571
Rotheca_serrata	21	p4	(ATTT)3	12	90928	90939
Rotheca_serrata	22	p1	(T)11	11	95307	95317
Rotheca_serrata	23	p4	(AAAG)3	12	106856	106867
Rotheca_serrata	24	p1	(A)10	10	107159	107168
Rotheca_serrata	25	p3	(GTG)4	12	108420	108431
Rotheca_serrata	26	p4	(ATTC)3	12	118890	118901
Rotheca_serrata	27	p2	(CT)5	10	123264	123273
Rotheca_serrata	28	p4	(TTTC)3	12	126857	126868
Rotheca_serrata	29	p4	(TTGA)3	12	134494	134505
Rotheca_serrata	30	p1	(T)11	11	140535	140545
Rotheca_serrata	31	p6	(GGAATT)3	18	153424	153441
Rotheca_serrata	32	p2	(GA)6	12	154281	154292
Rotheca_serrata	33	p2	(TC)5	10	155825	155834
Rotheca_serrata	34	p1	(T)10	10	158912	158921
Rotheca_serrata	35	p6	(CCTTAA)8	48	160514	160561
Rotheca_serrata	36	p4	(TAAG)3	12	170093	170104
Rotheca_serrata	37	p3	(TTA)4	12	175697	175708
Rotheca_serrata	38	p4	(TGCT)3	12	186236	186247
Rotheca_serrata	39	p4	(CTTT)3	12	186512	186523
Rotheca_serrata	40	p1	(T)11	11	189286	189296
Rotheca_serrata	41	p1	(T)14	14	189541	189554
Rotheca_serrata	42	p4	(AGAA)3	12	190775	190786
Rotheca_serrata	43	c	(TCTT)3gtcttccttgtcatgtacaacttctcctaggggggctaagaagagagtta(AG)5	72	207248	207319
Rotheca_serrata	44	p3	(TTA)4	12	217462	217473
Rotheca_serrata	45	p4	(TCGC)3	12	221870	221881
Rotheca_serrata	46	p3	(AAG)4	12	227868	227879
Rotheca_serrata	47	p4	(AAGA)3	12	229748	229759
Rotheca_serrata	48	p4	(GGTC)3	12	243805	243816
Rotheca_serrata	49	p2	(TA)5	10	248337	248346
Rotheca_serrata	50	p3	(ATA)6	18	249347	249364
Rotheca_serrata	51	p2	(AT)5	10	256755	256764
Rotheca_serrata	52	p2	(AT)6	12	257126	257137
Rotheca_serrata	53	p5	(TCTAT)3	15	258172	258186
Rotheca_serrata	54	p5	(GGCTT)3	15	260482	260496
Rotheca_serrata	55	p1	(T)11	11	263175	263185
Rotheca_serrata	56	p4	(CAGT)3	12	265382	265393
Rotheca_serrata	57	p4	(AGAT)3	12	267446	267457
Rotheca_serrata	58	p2	(CT)5	10	272965	272974
Rotheca_serrata	59	p4	(CCTA)3	12	278532	278543
Rotheca_serrata	60	p4	(TGAT)3	12	283020	283031
Rotheca_serrata	61	p2	(AT)7	14	298201	298214
Rotheca_serrata	62	p2	(TA)6	12	302143	302154
Rotheca_serrata	63	p1	(A)10	10	303081	303090
Rotheca_serrata	64	p5	(GGATA)3	15	306975	306989
Rotheca_serrata	65	p3	(ACT)4	12	307503	307514
Rotheca_serrata	66	p2	(AG)5	10	309922	309931
Rotheca_serrata	67	p4	(TAAG)3	12	321881	321892
Rotheca_serrata	68	p1	(A)11	11	336160	336170
Rotheca_serrata	69	p2	(CT)5	10	339837	339846
Rotheca_serrata	70	p4	(GGAA)3	12	359414	359425
Rotheca_serrata	71	p4	(TCAT)3	12	360529	360540
Rotheca_serrata	72	p4	(CAAA)3	12	361695	361706
Rotheca_serrata	73	p2	(AT)6	12	373623	373634
Rotheca_serrata	74	p2	(TC)5	10	375047	375056
Rotheca_serrata	75	p3	(AAG)4	12	378180	378191
Rotheca_serrata	76	c	(AT)5c(T)10	21	380848	380868
Rotheca_serrata	77	p4	(GCTT)3	12	381419	381430
Rotheca_serrata	78	p4	(AGGA)3	12	386396	386407
Rotheca_serrata	79	p3	(TAA)5	15	394828	394842
Rotheca_serrata	80	p4	(GAAA)3	12	396813	396824
Rotheca_serrata	81	p4	(AAAG)3	12	398435	398446
Rotheca_serrata	82	p4	(AAAG)3	12	404813	404824
Rotheca_serrata	83	p1	(T)10	10	413848	413857
Rotheca_serrata	84	p6	(TATTCC)11	66	422418	422483
Rotheca_serrata	85	p4	(TTTC)3	12	436379	436390
Rotheca_serrata	86	p3	(AGA)4	12	439986	439997
Rotheca_serrata	87	p5	(CTCCT)3	15	442005	442019
Rotheca_serrata	88	p2	(TA)6	12	447791	447802
Rotheca_serrata	89	p3	(CTT)4	12	450311	450322
Rotheca_serrata	90	p4	(CTTC)3	12	460147	460158
Rotheca_serrata	91	p1	(T)10	10	462029	462038
Rotheca_serrata	92	p5	(CTAAT)3	15	470675	470689
Rotheca_serrata	93	p3	(AAG)4	12	478144	478155

## Sheet: Salvia_rosmarinus
ID	SSR nr.	SSR type	SSR	size	start	end
Salvia_rosmarinus	1	p4	(GTAT)3	12	4563	4574
Salvia_rosmarinus	2	p4	(GACA)3	12	6229	6240
Salvia_rosmarinus	3	p4	(AGAA)3	12	7881	7892
Salvia_rosmarinus	4	p4	(TTTC)3	12	12988	12999
Salvia_rosmarinus	5	p5	(TAGCT)3	15	23967	23981
Salvia_rosmarinus	6	p2	(TC)5	10	30642	30651
Salvia_rosmarinus	7	p3	(TAA)4	12	31641	31652
Salvia_rosmarinus	8	p6	(TATAAA)3	18	38610	38627
Salvia_rosmarinus	9	p2	(AG)6	12	49962	49973
Salvia_rosmarinus	10	p3	(CTA)4	12	52417	52428
Salvia_rosmarinus	11	p4	(TTTG)3	12	53617	53628
Salvia_rosmarinus	12	p1	(T)10	10	55435	55444
Salvia_rosmarinus	13	p4	(TAAA)3	12	56923	56934
Salvia_rosmarinus	14	p3	(ACT)4	12	59750	59761
Salvia_rosmarinus	15	p4	(ATAG)3	12	62159	62170
Salvia_rosmarinus	16	p5	(CAATA)3	15	63611	63625
Salvia_rosmarinus	17	p4	(TTTC)3	12	63980	63991
Salvia_rosmarinus	18	p4	(CTGG)3	12	64840	64851
Salvia_rosmarinus	19	p1	(T)10	10	68921	68930
Salvia_rosmarinus	20	p4	(GAAG)3	12	78103	78114
Salvia_rosmarinus	21	p4	(GAGG)3	12	79410	79421
Salvia_rosmarinus	22	p4	(GCCG)3	12	82445	82456
Salvia_rosmarinus	23	p5	(AAGAG)3	15	88687	88701
Salvia_rosmarinus	24	p2	(TC)5	10	99528	99537
Salvia_rosmarinus	25	p2	(TG)6	12	100874	100885
Salvia_rosmarinus	26	p4	(GCTC)3	12	113642	113653
Salvia_rosmarinus	27	p4	(AGAT)3	12	120609	120620
Salvia_rosmarinus	28	p2	(CT)5	10	121977	121986
Salvia_rosmarinus	29	p3	(AAT)4	12	123123	123134
Salvia_rosmarinus	30	p3	(TCC)4	12	123547	123558
Salvia_rosmarinus	31	p4	(CATA)3	12	124787	124798
Salvia_rosmarinus	32	p5	(AAAAG)3	15	125347	125361
Salvia_rosmarinus	33	p6	(TTTATA)3	18	130651	130668
Salvia_rosmarinus	34	p4	(GGTC)3	12	131099	131110
Salvia_rosmarinus	35	p3	(AAT)5	15	132419	132433
Salvia_rosmarinus	36	p5	(ACTAG)3	15	134215	134229
Salvia_rosmarinus	37	p2	(AG)5	10	137207	137216
Salvia_rosmarinus	38	p3	(TCT)4	12	138928	138939
Salvia_rosmarinus	39	p4	(TGTT)3	12	144588	144599
Salvia_rosmarinus	40	p4	(GAAA)3	12	162449	162460
Salvia_rosmarinus	41	p1	(A)11	11	167897	167907
Salvia_rosmarinus	42	p1	(T)11	11	169294	169304
Salvia_rosmarinus	43	p4	(TCAA)3	12	174051	174062
Salvia_rosmarinus	44	p3	(TCT)4	12	186372	186383
Salvia_rosmarinus	45	p3	(TAG)5	15	190077	190091
Salvia_rosmarinus	46	p4	(TTGC)3	12	192432	192443
Salvia_rosmarinus	47	p3	(TAC)4	12	197459	197470
Salvia_rosmarinus	48	p2	(CT)5	10	201975	201984
Salvia_rosmarinus	49	p3	(AGA)4	12	203772	203783
Salvia_rosmarinus	50	p4	(GAAA)3	12	211392	211403
Salvia_rosmarinus	51	p4	(TTTG)3	12	212638	212649
Salvia_rosmarinus	52	p4	(TTCT)3	12	221669	221680
Salvia_rosmarinus	53	p5	(CTTTC)3	15	233725	233739
Salvia_rosmarinus	54	p6	(GAATCA)3	18	239619	239636
Salvia_rosmarinus	55	p3	(TAG)4	12	241063	241074
Salvia_rosmarinus	56	p4	(ATCT)3	12	244271	244282
Salvia_rosmarinus	57	p3	(TCT)4	12	247886	247897
Salvia_rosmarinus	58	p4	(TTTC)3	12	248057	248068
Salvia_rosmarinus	59	p3	(ACA)4	12	251814	251825
Salvia_rosmarinus	60	p1	(A)10	10	258866	258875
Salvia_rosmarinus	61	p4	(ACTG)3	12	261673	261684
Salvia_rosmarinus	62	p2	(CT)5	10	265324	265333
Salvia_rosmarinus	63	p3	(GAA)4	12	270424	270435
Salvia_rosmarinus	64	p3	(AAT)4	12	273201	273212
Salvia_rosmarinus	65	p4	(TTTC)3	12	276886	276897
Salvia_rosmarinus	66	p4	(TCTT)3	12	278469	278480
Salvia_rosmarinus	67	p6	(TTCTAC)3	18	280188	280205
Salvia_rosmarinus	68	p4	(TATT)3	12	285642	285653
Salvia_rosmarinus	69	p1	(T)10	10	290414	290423
Salvia_rosmarinus	70	p3	(AGA)4	12	291792	291803
Salvia_rosmarinus	71	p6	(CTCTAA)3	18	295857	295874
Salvia_rosmarinus	72	p4	(CTAG)3	12	297736	297747
Salvia_rosmarinus	73	p3	(TAG)4	12	302841	302852
Salvia_rosmarinus	74	p4	(CTTT)3	12	304071	304082
Salvia_rosmarinus	75	p4	(TGCC)3	12	313906	313917
Salvia_rosmarinus	76	p2	(CT)6	12	315894	315905
Salvia_rosmarinus	77	p2	(CT)5	10	316139	316148
Salvia_rosmarinus	78	p4	(TTCT)3	12	325644	325655
Salvia_rosmarinus	79	p4	(AGAA)3	12	332567	332578
Salvia_rosmarinus	80	p4	(ATTC)3	12	337414	337425
Salvia_rosmarinus	81	p2	(AG)5	10	358392	358401
Salvia_rosmarinus	82	p2	(AT)5	10	363024	363033
Salvia_rosmarinus	83	p3	(AGA)4	12	366434	366445
Salvia_rosmarinus	84	p1	(T)10	10	370673	370682
Salvia_rosmarinus	85	p4	(TTTC)3	12	371551	371562
Salvia_rosmarinus	86	p3	(TAT)5	15	375845	375859
Salvia_rosmarinus	87	p4	(CATT)3	12	381489	381500

## Sheet: Scutellaria_barbata
ID	SSR nr.	SSR type	SSR	size	start	end
Scutellaria_barbata	1	p4	(ATGA)3	12	2158	2169
Scutellaria_barbata	2	p3	(TAA)4	12	14737	14748
Scutellaria_barbata	3	p4	(TTCT)3	12	16522	16533
Scutellaria_barbata	4	p1	(C)10	10	20096	20105
Scutellaria_barbata	5	p4	(CATT)3	12	25593	25604
Scutellaria_barbata	6	p3	(AGA)4	12	32941	32952
Scutellaria_barbata	7	p4	(CCAG)3	12	37126	37137
Scutellaria_barbata	8	c	(GAAA)3aaacttccctttctttctcttc(T)10	44	37967	38010
Scutellaria_barbata	9	p2	(CT)5	10	39800	39809
Scutellaria_barbata	10	p3	(TAG)4	12	42214	42225
Scutellaria_barbata	11	p4	(TTTA)3	12	44611	44622
Scutellaria_barbata	12	p5	(ATTCA)3	15	44927	44941
Scutellaria_barbata	13	p4	(CTTT)3	12	51404	51415
Scutellaria_barbata	14	p4	(TTCT)3	12	54695	54706
Scutellaria_barbata	15	p4	(AAGA)3	12	60525	60536
Scutellaria_barbata	16	p4	(AAGT)3	12	61622	61633
Scutellaria_barbata	17	p4	(AAAG)3	12	70663	70674
Scutellaria_barbata	18	p1	(T)13	13	72898	72910
Scutellaria_barbata	19	p3	(GAA)5	15	74993	75007
Scutellaria_barbata	20	p1	(A)10	10	76744	76753
Scutellaria_barbata	21	p2	(CT)5	10	84137	84146
Scutellaria_barbata	22	p3	(GAA)4	12	97088	97099
Scutellaria_barbata	23	p4	(CTAG)3	12	99713	99724
Scutellaria_barbata	24	p2	(TA)5	10	104375	104384
Scutellaria_barbata	25	p4	(AAGG)3	12	106505	106516
Scutellaria_barbata	26	p4	(AAGA)3	12	109272	109283
Scutellaria_barbata	27	p4	(ATCA)3	12	117438	117449
Scutellaria_barbata	28	p4	(GTAA)3	12	118348	118359
Scutellaria_barbata	29	p4	(TTAT)3	12	121798	121809
Scutellaria_barbata	30	p4	(GAAA)3	12	126086	126097
Scutellaria_barbata	31	c	(CTAT)3tcaatctgggtcgaaggagaatgtctggcccgcgctcctgaagcgatcgatccgt(AAG)4	79	128278	128356
Scutellaria_barbata	32	p1	(C)10	10	131351	131360
Scutellaria_barbata	33	p4	(TCGC)3	12	139336	139347
Scutellaria_barbata	34	p4	(AGCT)3	12	142946	142957
Scutellaria_barbata	35	p4	(TGGC)3	12	143581	143592
Scutellaria_barbata	36	p3	(TCA)4	12	145135	145146
Scutellaria_barbata	37	p1	(A)10	10	149742	149751
Scutellaria_barbata	38	p3	(AAG)4	12	154560	154571
Scutellaria_barbata	39	p4	(TTCT)3	12	164683	164694
Scutellaria_barbata	40	p1	(C)11	11	165993	166003
Scutellaria_barbata	41	p2	(CT)5	10	174515	174524
Scutellaria_barbata	42	p4	(TTAT)3	12	175310	175321
Scutellaria_barbata	43	p1	(T)11	11	175997	176007
Scutellaria_barbata	44	p3	(GAA)4	12	176668	176679
Scutellaria_barbata	45	p2	(AG)5	10	178865	178874
Scutellaria_barbata	46	p3	(TAC)4	12	180639	180650
Scutellaria_barbata	47	p4	(TCTT)3	12	190340	190351
Scutellaria_barbata	48	p3	(GAA)4	12	190992	191003
Scutellaria_barbata	49	p3	(TTC)4	12	202800	202811
Scutellaria_barbata	50	p4	(TTTC)3	12	206433	206444
Scutellaria_barbata	51	p2	(AG)5	10	207967	207976
Scutellaria_barbata	52	p4	(TTCT)3	12	209930	209941
Scutellaria_barbata	53	p2	(TA)5	10	210392	210401
Scutellaria_barbata	54	p4	(AGAA)3	12	215555	215566
Scutellaria_barbata	55	p3	(AAG)4	12	216803	216814
Scutellaria_barbata	56	p4	(CAAT)3	12	219495	219506
Scutellaria_barbata	57	p4	(AAAC)3	12	226168	226179
Scutellaria_barbata	58	p1	(A)10	10	228250	228259
Scutellaria_barbata	59	p1	(T)11	11	232974	232984
Scutellaria_barbata	60	p2	(GA)5	10	233607	233616
Scutellaria_barbata	61	p4	(GAAA)3	12	235913	235924
Scutellaria_barbata	62	p2	(TA)5	10	238352	238361
Scutellaria_barbata	63	p2	(AT)6	12	245453	245464
Scutellaria_barbata	64	p4	(TTCA)3	12	246130	246141
Scutellaria_barbata	65	p3	(TTA)4	12	249315	249326
Scutellaria_barbata	66	p4	(TTTC)3	12	253651	253662
Scutellaria_barbata	67	p2	(GA)5	10	264114	264123
Scutellaria_barbata	68	p1	(T)10	10	264395	264404
Scutellaria_barbata	69	p1	(A)10	10	266469	266478
Scutellaria_barbata	70	p4	(AGAA)3	12	273190	273201
Scutellaria_barbata	71	p4	(GAAT)3	12	273886	273897
Scutellaria_barbata	72	p4	(TTGA)3	12	277915	277926
Scutellaria_barbata	73	p2	(AG)5	10	282319	282328
Scutellaria_barbata	74	p4	(CACT)3	12	293699	293710
Scutellaria_barbata	75	p3	(AGA)4	12	295953	295964
Scutellaria_barbata	76	p2	(TA)6	12	300050	300061
Scutellaria_barbata	77	p4	(GGTC)3	12	300495	300506
Scutellaria_barbata	78	p4	(GGAA)3	12	304786	304797
Scutellaria_barbata	79	p1	(T)10	10	306409	306418
Scutellaria_barbata	80	p4	(CGGC)3	12	306882	306893
Scutellaria_barbata	81	p3	(TCT)4	12	310469	310480
Scutellaria_barbata	82	p4	(TGCA)3	12	316025	316036
Scutellaria_barbata	83	p4	(TTTG)3	12	324943	324954
Scutellaria_barbata	84	c	(TGCT)3cgataggaggctgaggctcgtgcgttaaggtttaggtgtgaagatccataagatgaggggggaggtgcgttctc(AG)6	98	346165	346262
Scutellaria_barbata	85	p5	(ACTAG)3	15	361639	361653
Scutellaria_barbata	86	p1	(A)10	10	364292	364301
Scutellaria_barbata	87	p2	(AG)5	10	364634	364643

## Sheet: Scutellaria_tsinyunensis
ID	SSR nr.	SSR type	SSR	size	start	end
Scutellaria_tsinyunensis	1	p3	(AGA)4	12	2061	2072
Scutellaria_tsinyunensis	2	p4	(GCCG)3	12	5648	5659
Scutellaria_tsinyunensis	3	p1	(A)10	10	6123	6132
Scutellaria_tsinyunensis	4	p4	(TTCC)3	12	7744	7755
Scutellaria_tsinyunensis	5	p4	(GACC)3	12	12035	12046
Scutellaria_tsinyunensis	6	p2	(TA)6	12	12480	12491
Scutellaria_tsinyunensis	7	p3	(TCT)4	12	16540	16551
Scutellaria_tsinyunensis	8	p3	(GTA)4	12	17969	17980
Scutellaria_tsinyunensis	9	p1	(C)10	10	20813	20822
Scutellaria_tsinyunensis	10	p4	(CATT)3	12	26310	26321
Scutellaria_tsinyunensis	11	p5	(ACTAG)3	15	39157	39171
Scutellaria_tsinyunensis	12	p1	(A)10	10	41810	41819
Scutellaria_tsinyunensis	13	p2	(AG)5	10	42152	42161
Scutellaria_tsinyunensis	14	p1	(A)11	11	49600	49610
Scutellaria_tsinyunensis	15	c	(AGTA)3cattagctttggtttttccaat(AAGA)3	46	49895	49940
Scutellaria_tsinyunensis	16	p4	(TGCA)3	12	51792	51803
Scutellaria_tsinyunensis	17	p2	(GT)5	10	52500	52509
Scutellaria_tsinyunensis	18	p3	(AAG)4	12	53078	53089
Scutellaria_tsinyunensis	19	p1	(A)12	12	58372	58383
Scutellaria_tsinyunensis	20	p4	(TCTT)3	12	61695	61706
Scutellaria_tsinyunensis	21	p3	(GAA)4	12	62347	62358
Scutellaria_tsinyunensis	22	p3	(TTC)4	12	74095	74106
Scutellaria_tsinyunensis	23	p4	(TTTC)3	12	77722	77733
Scutellaria_tsinyunensis	24	p2	(AG)5	10	79256	79265
Scutellaria_tsinyunensis	25	p4	(TTCT)3	12	81220	81231
Scutellaria_tsinyunensis	26	p2	(TA)5	10	81668	81677
Scutellaria_tsinyunensis	27	p4	(AGAA)3	12	86831	86842
Scutellaria_tsinyunensis	28	p3	(AAG)4	12	88079	88090
Scutellaria_tsinyunensis	29	p4	(CAAT)3	12	90771	90782
Scutellaria_tsinyunensis	30	p4	(AAAC)3	12	97444	97455
Scutellaria_tsinyunensis	31	p1	(A)10	10	99515	99524
Scutellaria_tsinyunensis	32	p3	(AGA)4	12	101703	101714
Scutellaria_tsinyunensis	33	p4	(TTTC)3	12	103259	103270
Scutellaria_tsinyunensis	34	p4	(AAGA)3	12	109090	109101
Scutellaria_tsinyunensis	35	p4	(AAGT)3	12	110187	110198
Scutellaria_tsinyunensis	36	p4	(AAAG)3	12	119228	119239
Scutellaria_tsinyunensis	37	p1	(T)15	15	121462	121476
Scutellaria_tsinyunensis	38	p3	(GAA)5	15	123559	123573
Scutellaria_tsinyunensis	39	p1	(A)10	10	125315	125324
Scutellaria_tsinyunensis	40	p2	(CT)5	10	132708	132717
Scutellaria_tsinyunensis	41	p5	(ATATC)3	15	134297	134311
Scutellaria_tsinyunensis	42	p3	(GAA)4	12	145653	145664
Scutellaria_tsinyunensis	43	p4	(CTAG)3	12	148278	148289
Scutellaria_tsinyunensis	44	p2	(TA)5	10	152945	152954
Scutellaria_tsinyunensis	45	p4	(AAGG)3	12	155075	155086
Scutellaria_tsinyunensis	46	p4	(AAGA)3	12	157842	157853
Scutellaria_tsinyunensis	47	p4	(ATCA)3	12	166007	166018
Scutellaria_tsinyunensis	48	p4	(GTAA)3	12	166917	166928
Scutellaria_tsinyunensis	49	p3	(TTC)4	12	172129	172140
Scutellaria_tsinyunensis	50	p1	(T)10	10	176951	176960
Scutellaria_tsinyunensis	51	p3	(ATG)4	12	181555	181566
Scutellaria_tsinyunensis	52	p4	(AGCC)3	12	183109	183120
Scutellaria_tsinyunensis	53	p4	(TAGC)3	12	183744	183755
Scutellaria_tsinyunensis	54	p4	(GAGC)3	12	187353	187364
Scutellaria_tsinyunensis	55	p3	(TAG)4	12	200990	201001
Scutellaria_tsinyunensis	56	p2	(CT)5	10	202768	202777
Scutellaria_tsinyunensis	57	c	(TGCT)3cgataggaggctgaggctcgtgcgttaaggtttaggtgtgaagatccataagatgaggggggaggtgcgttctc(AG)6	98	209060	209157
Scutellaria_tsinyunensis	58	p3	(AGA)4	12	219021	219032
Scutellaria_tsinyunensis	59	p4	(CCAG)3	12	223206	223217
Scutellaria_tsinyunensis	60	c	(GAAA)3aaacttccctttctttctcttc(T)10	44	224047	224090
Scutellaria_tsinyunensis	61	p1	(G)10	10	224323	224332
Scutellaria_tsinyunensis	62	p2	(CT)5	10	225882	225891
Scutellaria_tsinyunensis	63	p3	(TAG)4	12	228296	228307
Scutellaria_tsinyunensis	64	p4	(TTTA)3	12	230692	230703
Scutellaria_tsinyunensis	65	p5	(ATTCA)3	15	231008	231022
Scutellaria_tsinyunensis	66	p1	(G)10	10	239808	239817
Scutellaria_tsinyunensis	67	p4	(GAAT)3	12	240200	240211
Scutellaria_tsinyunensis	68	p4	(ATGC)3	12	252210	252221
Scutellaria_tsinyunensis	69	p2	(TA)5	10	261265	261274
Scutellaria_tsinyunensis	70	p4	(TTTC)3	12	263702	263713
Scutellaria_tsinyunensis	71	p2	(TA)5	10	264954	264963
Scutellaria_tsinyunensis	72	p4	(ACCA)3	12	274796	274807
Scutellaria_tsinyunensis	73	p4	(TTTG)3	12	285584	285595
Scutellaria_tsinyunensis	74	p4	(ATAA)3	12	301068	301079
Scutellaria_tsinyunensis	75	p2	(GA)5	10	301864	301873
Scutellaria_tsinyunensis	76	p1	(G)13	13	310387	310399
Scutellaria_tsinyunensis	77	p4	(AGAA)3	12	311698	311709
Scutellaria_tsinyunensis	78	p4	(AATC)3	12	320118	320129
Scutellaria_tsinyunensis	79	p4	(ATTC)3	12	324136	324147
Scutellaria_tsinyunensis	80	p4	(TTCT)3	12	324832	324843
Scutellaria_tsinyunensis	81	p1	(T)10	10	331555	331564
Scutellaria_tsinyunensis	82	p1	(A)10	10	333629	333638
Scutellaria_tsinyunensis	83	p2	(TC)5	10	333910	333919
Scutellaria_tsinyunensis	84	p4	(AAGA)3	12	344357	344368
Scutellaria_tsinyunensis	85	p3	(TAA)4	12	348695	348706
Scutellaria_tsinyunensis	86	p4	(ATGA)3	12	351852	351863
Scutellaria_tsinyunensis	87	p2	(AT)6	12	352530	352541

## Sheet: Vitex_trifolia
ID	SSR nr.	SSR type	SSR	size	start	end
Vitex_trifolia	1	p4	(TCTT)3	12	262	273
Vitex_trifolia	2	p3	(GAA)5	15	897	911
Vitex_trifolia	3	p4	(GCCG)3	12	5472	5483
Vitex_trifolia	4	p4	(TTCC)3	12	7555	7566
Vitex_trifolia	5	p3	(TAA)4	12	7841	7852
Vitex_trifolia	6	p4	(CATT)3	12	13791	13802
Vitex_trifolia	7	p4	(ATGA)3	12	16910	16921
Vitex_trifolia	8	c	(TTCT)3tcttgattcatgcgcatata(CTT)4	44	18328	18371
Vitex_trifolia	9	p4	(TTCT)3	12	21521	21532
Vitex_trifolia	10	p3	(TAT)4	12	28091	28102
Vitex_trifolia	11	p2	(AT)5	10	30485	30494
Vitex_trifolia	12	p4	(AAAT)3	12	41506	41517
Vitex_trifolia	13	p5	(CTTTT)3	15	42600	42614
Vitex_trifolia	14	p1	(T)11	11	48718	48728
Vitex_trifolia	15	p5	(TTTAA)3	15	55018	55032
Vitex_trifolia	16	p1	(G)10	10	70798	70807
Vitex_trifolia	17	p1	(A)12	12	72303	72314
Vitex_trifolia	18	p1	(T)10	10	73323	73332
Vitex_trifolia	19	p4	(GGAA)3	12	74519	74530
Vitex_trifolia	20	p4	(AGCA)3	12	81045	81056
Vitex_trifolia	21	p4	(TGGC)3	12	84166	84177
Vitex_trifolia	22	p2	(CT)5	10	85522	85531
Vitex_trifolia	23	p2	(CT)5	10	89743	89752
Vitex_trifolia	24	p4	(TATC)3	12	89930	89941
Vitex_trifolia	25	p4	(CTTT)3	12	97276	97287
Vitex_trifolia	26	p1	(T)10	10	101007	101016
Vitex_trifolia	27	p4	(TCGC)3	12	104479	104490
Vitex_trifolia	28	p4	(ATCA)3	12	106754	106765
Vitex_trifolia	29	p2	(CT)5	10	115428	115437
Vitex_trifolia	30	p4	(ATAG)4	16	120837	120852
Vitex_trifolia	31	p4	(CTAG)3	12	123501	123512
Vitex_trifolia	32	p1	(A)11	11	124290	124300
Vitex_trifolia	33	p2	(TA)6	12	132201	132212
Vitex_trifolia	34	p2	(TC)5	10	134409	134418
Vitex_trifolia	35	p3	(TCT)4	12	134966	134977
Vitex_trifolia	36	p3	(TAT)4	12	136433	136444
Vitex_trifolia	37	p4	(TTCT)3	12	137140	137151
Vitex_trifolia	38	p4	(AAAG)3	12	138013	138024
Vitex_trifolia	39	p4	(TTTC)3	12	142326	142337
Vitex_trifolia	40	p3	(ATT)4	12	145742	145753
Vitex_trifolia	41	p4	(TATT)3	12	155667	155678
Vitex_trifolia	42	p5	(CTCTT)3	15	158068	158082
Vitex_trifolia	43	p4	(TGAC)3	12	160974	160985
Vitex_trifolia	44	p5	(ACTAG)3	15	180291	180305
Vitex_trifolia	45	p1	(A)10	10	182938	182947
Vitex_trifolia	46	p2	(AG)5	10	183282	183291
Vitex_trifolia	47	p2	(AT)5	10	184373	184382
Vitex_trifolia	48	p4	(TTCA)3	12	185903	185914
Vitex_trifolia	49	p3	(CTT)4	12	187585	187596
Vitex_trifolia	50	p1	(A)10	10	188591	188600
Vitex_trifolia	51	p4	(TTCG)3	12	191453	191464
Vitex_trifolia	52	p3	(AAG)4	12	193784	193795
Vitex_trifolia	53	p1	(C)10	10	204375	204384
Vitex_trifolia	54	p5	(TTATA)3	15	205662	205676
Vitex_trifolia	55	p4	(AAAG)3	12	206974	206985
Vitex_trifolia	56	p3	(ATA)4	12	218676	218687
Vitex_trifolia	57	p5	(CTAAT)3	15	222850	222864
Vitex_trifolia	58	p5	(CTTAA)3	15	224852	224866
Vitex_trifolia	59	p3	(ATT)4	12	232836	232847
Vitex_trifolia	60	p4	(TTTC)3	12	240333	240344
Vitex_trifolia	61	p1	(T)10	10	244391	244400
Vitex_trifolia	62	c	(TGCT)3cgataggaggctgaggctcgtgcgttaaggtttaggtgtgaagatccataagatgaggggggaggtgcgttctc(AG)6	98	249258	249355
Vitex_trifolia	63	p4	(AAGC)3	12	251030	251041
Vitex_trifolia	64	p2	(AT)6	12	253947	253958
Vitex_trifolia	65	p2	(AG)6	12	254407	254418
Vitex_trifolia	66	p1	(C)10	10	255936	255945
Vitex_trifolia	67	p2	(GA)5	10	265732	265741
Vitex_trifolia	68	p1	(A)10	10	268058	268067
Vitex_trifolia	69	p4	(TTCA)3	12	274470	274481
