# Supplementary material for: The Complete Mitochondrial Genome of Callicarpa americana L. Reveals the Structural Evolution and Size Differences in Lamiaceae
Source: Biology (Basel). 2025 Dec 5;14(12):1747. doi: 10.3390/biology14121747 (PMC12730959; doi:10.3390/biology14121747)
Supplement: Supplementary file 1 [file biology-14-01747-s001.zip › Table S3. The number and total length of tandem repeats in the nine Lamiaceae mitogenomes.xlsx]

## Sheet: Sheet1
Table S3. The number and total length of tandem repeats in the nine Lamiaceae mitogenomes. The subtable contains detailed information about each species.
species	Total number of tandem repeats	Total length of tandem repeats (bp)
Callicarpa americana	10	372
Ajuga decumbens	12	580
Ajuga reptans	5	212
Lavandula angustifolia	8	408
Rotheca serrata	10	539
Salvia rosmarinus	8	394
Scutellaria barbata	8	373
Scutellaria tsinyunensis	6	290
Vitex trifolia	4	219
Species	Indices	Period Size (bp)	Copy Number	Consensus Size (bp)	Percent Matches	Percent Indels	Score	Bases number				Entropy
								A	C	G	T	(0-2)
Callicarpa americana	65396 - 65430	18	2	18	88	5	54	25	17	25	31	1.97
	99991 - 100016	13	2	13	100	0	52	46	15	0	38	1.46
	202300 - 202337	7	5.9	7	82	17	55	57	0	0	42	0.98
	202303 - 202338	19	1.9	18	94	5	63	58	0	0	41	0.98
	309153 - 309183	14	2.2	14	94	0	53	35	32	9	22	1.87
	383842 - 383871	15	2	15	93	0	51	23	20	10	46	1.8
	390425 - 390468	22	2	22	81	4	52	20	9	2	68	1.28
	424506 - 424549	21	2.1	21	82	0	52	27	13	29	29	1.94
	448857 - 448904	24	2	24	92	8	80	41	16	27	14	1.87
	460858 - 460897	21	1.9	21	89	0	62	42	22	20	15	1.88
Ajuga decumbens	78901 - 78927	13	2.1	13	100	0	54	37	0	22	40	1.54
	132450 - 132503	21	2.6	21	82	11	74	59	11	20	9	1.59
	132432 - 132521	21	4.1	22	75	8	67	53	11	23	12	1.7
	133471 - 133531	21	2.8	21	80	5	59	32	21	13	32	1.91
	164978 - 165007	15	2	15	93	0	51	50	23	6	20	1.71
	215544 - 215589	23	2	23	100	0	92	34	17	13	34	1.88
	228088 - 228121	16	2.1	17	88	5	52	47	8	5	38	1.59
	228068 - 228125	19	2.9	21	71	23	52	41	8	8	41	1.66
	290250 - 290281	16	2	16	93	0	55	6	15	6	71	1.26
	303084 - 303122	17	2.2	18	95	4	71	28	23	0	48	1.51
	369429 - 369494	25	2.7	25	85	2	89	28	19	16	34	1.94
	376128 - 376170	21	2	21	100	0	86	37	18	13	30	1.9
Ajuga reptans	110693 - 110742	25	2	25	100	0	100	28	28	4	40	1.74
	208003 - 208043	21	2	21	100	0	82	46	4	14	34	1.66
	246827 - 246860	16	2.1	17	88	5	52	47	8	5	38	1.59
	246807 - 246864	19	2.9	21	71	23	52	41	8	8	41	1.66
	342398 - 342426	14	2.1	14	100	0	58	27	6	13	51	1.66
Lavandula angustifolia	15709 - 15738	9	3.3	9	100	0	60	56	0	0	43	0.99
	106711 - 106771	30	2.1	29	82	14	74	9	29	14	45	1.77
	108370 - 108409	21	1.9	21	84	0	53	20	20	22	37	1.94
	111217 - 111252	18	1.9	19	88	5	56	36	33	2	27	1.72
	121974 - 122017	22	2	22	100	0	88	27	31	9	31	1.88
	157739 - 157802	28	2.3	28	83	5	76	12	35	14	37	1.83
	222176 - 222247	35	2.1	35	100	0	144	26	16	34	22	1.95
	341903 - 341963	31	2	31	93	0	104	40	21	9	27	1.85
Rotheca serrata	81772 - 81806	16	2.2	16	90	5	54	2	37	14	45	1.59
	132247 - 132300	15	3.6	15	94	0	90	40	11	29	18	1.85
	160514 - 160561	6	8	6	100	0	96	33	33	0	33	1.58
	185885 - 185910	13	2	13	100	0	52	46	15	0	38	1.46
	269642 - 269742	24	4.2	24	96	0	175	35	3	35	24	1.74
	283791 - 283836	23	2	23	91	8	76	13	26	13	47	1.78
	334317 - 334395	26	3	26	100	0	158	26	18	15	39	1.91
	340274 - 340318	23	1.9	24	90	4	74	51	15	26	6	1.68
	422418 - 422487	6	11.7	6	100	0	140	17	31	0	51	1.45
	470684 - 470718	18	1.9	18	88	0	52	54	8	8	28	1.6
Salvia rosmarinus	24890 - 24925	18	1.9	19	88	5	56	36	33	2	27	1.72
	77640 - 77686	21	2.2	22	92	7	80	44	6	40	8	1.6
	148012 - 148060	18	2.7	18	87	0	80	22	8	12	57	1.61
	151104 - 151168	30	2.2	28	86	5	85	6	20	10	63	1.48
	242480 - 242515	16	2.2	16	90	0	54	19	16	16	47	1.83
	252100 - 252147	16	2.9	16	76	14	53	33	12	20	33	1.9
	290101 - 290167	36	1.9	35	85	8	93	32	11	16	38	1.85
	310293 - 310338	23	2	23	91	8	76	13	26	13	47	1.78
Scutellaria barbata	23326 - 23365	15	2.5	16	88	8	55	70	2	17	10	1.27
	113627 - 113697	37	1.9	37	94	0	124	14	14	50	21	1.77
	229130 - 229175	23	2	23	91	8	76	47	13	26	13	1.78
	233176 - 233218	18	2.4	18	88	0	59	11	23	34	30	1.9
	233946 - 233985	21	1.9	21	89	0	62	37	22	22	17	1.94
	277948 - 277995	24	2	24	91	0	78	6	39	20	33	1.78
	353513 - 353552	20	2	20	95	0	71	0	32	10	57	1.32
	355877 - 355921	22	2	22	82	0	54	20	22	15	42	1.89
Scutellaria tsinyunensis	24043 - 24082	15	2.5	16	88	8	55	70	2	17	10	1.27
	33394 - 33438	22	2	22	82	0	54	20	22	15	42	1.89
	100394 - 100439	23	2	23	91	8	76	47	13	26	13	1.78
	162197 - 162267	37	1.9	37	94	0	124	14	14	50	21	1.77
	216408 - 216447	20	2	20	95	0	71	0	32	10	57	1.32
	320051 - 320098	24	2	24	91	0	78	33	20	39	6	1.78
Vitex trifolia	93612 - 93719	54	2	54	96	0	198	34	12	26	26	1.92
	201731 - 201773	17	2.6	17	77	3	52	30	34	16	18	1.93
	236782 - 236811	15	2	15	93	0	51	46	10	20	23	1.8
	271436 - 271473	20	2	20	84	5	51	44	7	28	18	1.78
