# Supplementary material for: The Complete Mitochondrial Genome of Callicarpa americana L. Reveals the Structural Evolution and Size Differences in Lamiaceae
Source: Biology (Basel). 2025 Dec 5;14(12):1747. doi: 10.3390/biology14121747 (PMC12730959; doi:10.3390/biology14121747)
Supplement: Supplementary file 1 [file biology-14-01747-s001.zip › Table S4. Types and number of dispersed repeats in the nine Lamiaceae mitogenomes.xlsx]

## Sheet: Sheet1
Table S4. Types and number of dispersed repeats in the nine Lamiaceae mitogenomes. The subtable contains detailed information about each species.
Species	Forward	Palindromic	Complement	Reverse	30–39	40–49	50–99	100–399	>400	Total
Callicarpa_americana	150	135	0	0	180	43	55	5	2	285
Ajuga_decumbens	67	65	0	1	100	17	10	4	2	133
Ajuga_reptans	61	58	0	0	91	11	13	4	0	119
Lavandula_angustifolia	87	74	0	0	103	25	25	7	1	161
Rotheca_serrata	153	121	0	1	183	39	46	7	0	275
Salvia_rosmarinus	110	118	0	0	155	32	35	4	2	228
Scutellaria_barbata	115	94	0	0	158	22	23	5	1	209
Scutellaria_tsinyunensis	92	79	0	0	134	15	20	2	0	171
Vitex_trifolia	98	73	0	0	117	27	24	3	0	171

## Sheet: Callicarpa americana
length	Starting position of the first	type	length	Starting position of the second	Repetitive distance	E-value		30–39	40–49	50–99	100–399	>400	Total
4932	302298	F	4932	406077	0	0		180	43	55	5	2	285
2164	247270	F	2164	456586	0	0
168	66020	F	168	499397	0	5.01e-91
136	174383	P	136	255638	0	9.25e-72
116	49125	P	116	294644	-3	6.96e-53
114	62092	P	114	286223	-3	1.06e-51
103	266139	F	103	315247	-2	3.23e-47
90	66187	F	90	247269	0	4.58e-44
89	66188	F	89	456586	0	1.83e-43
89	257200	P	89	322413	0	1.83e-43
88	65938	F	88	499316	0	7.33e-43
89	138437	P	89	313106	-1	4.89e-41
82	141969	P	82	241961	0	3e-39
83	49158	P	83	294644	-1	1.87e-37
81	159333	P	81	273803	-1	2.92e-36
75	62554	F	75	498762	0	4.92e-35
72	242877	F	72	306591	0	3.15e-33
72	242877	F	72	410370	0	3.15e-33
75	13202	P	75	127879	-1	1.11e-32
81	66286	F	81	302877	-3	2.77e-32
81	66286	F	81	406656	-3	2.77e-32
81	322725	F	81	483815	-3	2.77e-32
75	1735	F	75	301301	-2	1.23e-30
74	35577	F	74	429082	-2	4.78e-30
75	14030	P	75	386339	-3	8.97e-29
75	211159	F	75	431273	-3	8.97e-29
66	66301	F	66	302892	-1	2.55e-27
66	66301	F	66	406671	-1	2.55e-27
66	90659	P	66	368397	-2	2.49e-25
66	331239	P	66	467639	-2	2.49e-25
62	276108	F	62	349446	-1	6.14e-25
64	105043	F	64	211151	-2	3.74e-24
67	400812	P	67	432151	-3	4.17e-24
63	117668	F	63	218122	-2	1.45e-23
59	266183	F	59	315291	-1	3.74e-23
55	49186	P	55	294644	0	5.41e-23
65	1758	F	65	301324	-3	6.08e-23
58	47542	F	58	144532	-1	1.47e-22
61	176443	F	61	276581	-2	2.17e-22
57	211177	F	57	431291	-1	5.78e-22
56	105051	F	56	211159	-1	2.27e-21
59	248670	P	59	294563	-2	3.25e-21
59	294563	P	59	457986	-2	3.25e-21
62	105045	F	62	431267	-3	3.37e-21
52	148215	P	52	159049	0	3.46e-21
61	1766	F	61	301332	-3	1.28e-20
51	66352	F	51	456104	0	1.38e-20
51	117680	F	51	218134	0	1.38e-20
60	66284	F	60	456028	-3	4.88e-20
50	141346	P	50	415532	0	5.54e-20
59	65247	P	59	474018	-3	1.85e-19
59	313992	F	59	365784	-3	1.85e-19
51	4302	P	51	127611	-1	2.12e-18
51	322755	F	51	483845	-1	2.12e-18
54	62152	P	54	286223	-2	2.79e-18
54	80323	P	54	223570	-2	2.79e-18
47	171794	P	47	300795	0	3.54e-18
47	312939	P	47	443145	0	3.54e-18
53	302882	F	53	456035	-2	1.07e-17
53	406661	F	53	456035	-2	1.07e-17
46	32874	P	46	237861	0	1.42e-17
49	239304	P	49	434849	-1	3.26e-17
53	61694	F	53	192057	-3	5.47e-16
43	211191	F	43	431305	0	9.07e-16
43	294579	P	43	457986	0	9.07e-16
52	171094	P	52	424222	-3	2.06e-15
49	49421	F	49	127918	-2	2.34e-15
42	105065	F	42	211173	0	3.63e-15
51	13911	P	51	402985	-3	7.78e-15
51	72342	F	51	481430	-3	7.78e-15
48	35613	F	48	429118	-2	8.99e-15
44	176460	F	44	276598	-1	2.99e-14
40	21916	P	40	272710	0	5.81e-14
40	299558	F	40	496223	0	5.81e-14
40	326527	P	40	413023	0	5.81e-14
43	302892	F	43	456045	-1	1.17e-13
43	406671	F	43	456045	-1	1.17e-13
46	62935	F	46	94979	-2	1.32e-13
46	116912	P	46	278986	-2	1.32e-13
42	62164	P	42	286223	-1	4.57e-13
45	13155	F	45	347655	-2	5.05e-13
38	49683	F	38	288623	0	9.29e-13
41	61077	F	41	411546	-1	1.79e-12
44	1742	F	44	65873	-2	1.93e-12
44	35567	F	44	429072	-2	1.93e-12
44	55665	F	44	436342	-2	1.93e-12
44	65873	F	44	301308	-2	1.93e-12
37	21885	P	37	491027	0	3.72e-12
37	322769	F	37	483859	0	3.72e-12
37	386445	F	37	454936	0	3.72e-12
40	66143	F	40	247558	-1	6.97e-12
40	66143	F	40	456874	-1	6.97e-12
40	247558	F	40	499520	-1	6.97e-12
40	456874	F	40	499520	-1	6.97e-12
43	148439	P	43	273726	-2	7.37e-12
36	421930	F	36	423633	0	1.49e-11
45	65004	F	45	251518	-3	2.17e-11
39	913	P	39	231325	-1	2.72e-11
42	13927	P	42	402978	-2	2.81e-11
42	105065	F	42	431287	-2	2.81e-11
35	45620	P	35	130296	0	5.95e-11
35	57369	F	35	269360	0	5.95e-11
35	66332	F	35	302923	0	5.95e-11
35	66332	F	35	406702	0	5.95e-11
35	138526	P	35	279591	0	5.95e-11
35	140218	P	35	415777	0	5.95e-11
35	141147	P	35	415927	0	5.95e-11
35	435298	F	35	443192	0	5.95e-11
34	140241	F	34	431784	0	2.38e-10
43	302805	P	43	348863	-3	3.02e-10
43	348863	P	43	406584	-3	3.02e-10
37	54839	P	37	251585	-1	4.12e-10
37	61710	F	37	192073	-1	4.12e-10
37	62944	F	37	94988	-1	4.12e-10
33	49437	F	33	127934	0	9.51e-10
33	252588	F	33	443672	0	9.51e-10
33	333196	P	33	454546	0	9.51e-10
42	922	P	42	231313	-3	1.12e-09
42	66426	P	42	348861	-3	1.12e-09
42	70140	P	42	247646	-3	1.12e-09
42	70140	P	42	456962	-3	1.12e-09
39	8417	P	39	140284	-2	1.55e-09
39	67069	P	39	273760	-2	1.55e-09
39	211980	F	39	314377	-2	1.55e-09
36	130274	P	36	432927	-1	1.61e-09
36	249247	F	36	303063	-1	1.61e-09
36	249247	F	36	406842	-1	1.61e-09
36	272921	P	36	276492	-1	1.61e-09
36	303063	F	36	458563	-1	1.61e-09
36	406842	F	36	458563	-1	1.61e-09
32	24811	P	32	415876	0	3.81e-09
32	176472	F	32	276610	0	3.81e-09
41	45793	F	41	421366	-3	4.18e-09
38	117591	F	38	218054	-2	5.88e-09
35	45797	F	35	159441	-1	6.24e-09
35	48247	P	35	376090	-1	6.24e-09
31	61213	P	31	411681	0	1.52e-08
31	76416	F	31	221854	0	1.52e-08
31	171115	P	31	424222	0	1.52e-08
31	244085	F	31	445311	0	1.52e-08
40	10640	F	40	101008	-3	1.55e-08
40	13453	P	40	486854	-3	1.55e-08
40	14072	P	40	386332	-3	1.55e-08
40	150651	P	40	276134	-3	1.55e-08
37	62213	P	37	286185	-2	2.23e-08
37	65055	F	37	251569	-2	2.23e-08
37	347642	P	37	458714	-2	2.23e-08
34	401804	F	34	432800	-1	2.43e-08
30	13247	P	30	127879	0	6.09e-08
30	153765	P	30	459986	0	6.09e-08
36	13202	P	36	49421	-2	8.43e-08
36	66439	P	36	348854	-2	8.43e-08
33	249398	P	33	347646	-1	9.42e-08
38	49163	P	38	55070	-3	2.12e-07
35	327289	F	35	329410	-2	3.18e-07
35	348871	P	35	406584	-2	3.18e-07
32	13168	F	32	347668	-1	3.65e-07
32	105947	P	32	495029	-1	3.65e-07
32	159398	P	32	443004	-1	3.65e-07
32	242421	F	32	252500	-1	3.65e-07
32	331082	F	32	411501	-1	3.65e-07
37	140280	F	37	395331	-3	7.8e-07
34	66400	F	34	302782	-2	1.2e-06
34	66400	F	34	406561	-2	1.2e-06
34	299151	F	34	351141	-2	1.2e-06
31	34597	P	31	442978	-1	1.42e-06
31	103037	P	31	168712	-1	1.42e-06
31	214367	F	31	309413	-1	1.42e-06
31	320480	P	31	415730	-1	1.42e-06
31	388788	F	31	468709	-1	1.42e-06
36	56317	F	36	85030	-3	2.87e-06
36	65291	P	36	473997	-3	2.87e-06
36	140135	P	36	249398	-3	2.87e-06
36	140135	P	36	458714	-3	2.87e-06
33	73623	P	33	481199	-2	4.52e-06
30	55086	F	30	294700	-1	5.48e-06
30	161985	P	30	489518	-1	5.48e-06
30	223077	P	30	323987	-1	5.48e-06
30	302818	P	30	348863	-1	5.48e-06
30	320763	P	30	386298	-1	5.48e-06
30	411781	F	30	413523	-1	5.48e-06
35	62929	P	35	301862	-3	1.05e-05
35	72612	F	35	84522	-3	1.05e-05
35	86444	F	35	359142	-3	1.05e-05
35	367758	P	35	434086	-3	1.05e-05
32	13155	F	32	354059	-2	1.7e-05
32	14500	P	32	417427	-2	1.7e-05
32	336695	P	32	498331	-2	1.7e-05
34	14087	P	34	386323	-3	3.84e-05
34	45569	F	34	96428	-3	3.84e-05
34	63736	P	34	294642	-3	3.84e-05
34	66439	F	34	302821	-3	3.84e-05
34	66439	F	34	406600	-3	3.84e-05
34	125478	F	34	347302	-3	3.84e-05
34	156605	P	34	440480	-3	3.84e-05
34	177757	F	34	320210	-3	3.84e-05
31	23676	F	31	422639	-2	6.37e-05
31	25923	F	31	242921	-2	6.37e-05
31	26495	F	31	223904	-2	6.37e-05
31	62222	P	31	286182	-2	6.37e-05
31	66447	P	31	348851	-2	6.37e-05
31	116929	P	31	278984	-2	6.37e-05
31	127221	P	31	485816	-2	6.37e-05
31	279460	F	31	348718	-2	6.37e-05
31	340410	F	31	376382	-2	6.37e-05
33	66280	F	33	66477	-3	0.00014
33	86452	F	33	359150	-3	0.00014
33	94970	P	33	301867	-3	0.00014
33	242027	P	33	355993	-3	0.00014
33	276483	P	33	306104	-3	0.00014
33	276483	P	33	409883	-3	0.00014
33	306440	P	33	306639	-3	0.00014
33	306440	P	33	410418	-3	0.00014
33	306639	P	33	410219	-3	0.00014
33	354778	P	33	354778	-3	0.00014
33	410219	P	33	410418	-3	0.00014
33	412220	F	33	413150	-3	0.00014
33	412776	P	33	413922	-3	0.00014
30	13151	F	30	330348	-2	0.000238
30	25923	F	30	306635	-2	0.000238
30	25923	F	30	410414	-2	0.000238
30	31694	F	30	436220	-2	0.000238
30	49209	F	30	63736	-2	0.000238
30	54848	P	30	251583	-2	0.000238
30	61092	F	30	411561	-2	0.000238
30	61258	F	30	255133	-2	0.000238
30	63932	F	30	206699	-2	0.000238
30	65063	F	30	251577	-2	0.000238
30	78942	P	30	313009	-2	0.000238
30	150661	P	30	276134	-2	0.000238
30	193968	P	30	404764	-2	0.000238
30	216667	F	30	233281	-2	0.000238
30	228578	P	30	319093	-2	0.000238
30	249367	P	30	320181	-2	0.000238
30	272772	F	30	303056	-2	0.000238
30	272772	F	30	406835	-2	0.000238
30	273987	P	30	275179	-2	0.000238
30	298295	F	30	465928	-2	0.000238
30	320182	P	30	458682	-2	0.000238
32	6175	P	32	22748	-3	0.00051
32	31536	F	32	55785	-3	0.00051
32	44275	P	32	253583	-3	0.00051
32	45588	P	32	485896	-3	0.00051
32	66385	P	32	347698	-3	0.00051
32	94979	P	32	301859	-3	0.00051
32	249312	P	32	395533	-3	0.00051
32	395533	P	32	458628	-3	0.00051
32	412317	F	32	413709	-3	0.00051
31	41895	F	31	306837	-3	0.00185
31	41895	F	31	410616	-3	0.00185
31	45585	F	31	96444	-3	0.00185
31	126953	P	31	443190	-3	0.00185
31	150655	P	31	349477	-3	0.00185
31	156688	F	31	432669	-3	0.00185
31	164649	P	31	234942	-3	0.00185
31	203456	F	31	330348	-3	0.00185
31	246584	P	31	306103	-3	0.00185
31	246584	P	31	409882	-3	0.00185
31	249407	P	31	347639	-3	0.00185
31	276544	F	31	443087	-3	0.00185
31	331290	P	31	467623	-3	0.00185
31	333894	F	31	483775	-3	0.00185
31	366770	P	31	448431	-3	0.00185
31	385514	F	31	495071	-3	0.00185
30	1758	F	30	65889	-3	0.00667
30	7321	F	30	151455	-3	0.00667
30	13151	F	30	203456	-3	0.00667
30	52708	P	30	140249	-3	0.00667
30	98953	F	30	241651	-3	0.00667
30	115525	F	30	305867	-3	0.00667
30	115525	F	30	409646	-3	0.00667
30	125379	P	30	170841	-3	0.00667
30	170743	F	30	320255	-3	0.00667
30	185031	P	30	241259	-3	0.00667
30	193991	P	30	404688	-3	0.00667
30	203455	P	30	249397	-3	0.00667
30	203455	F	30	347650	-3	0.00667
30	203455	P	30	458713	-3	0.00667
30	255948	P	30	487011	-3	0.00667
30	267119	P	30	307041	-3	0.00667
30	267119	P	30	410820	-3	0.00667
30	267779	F	30	322852	-3	0.00667
30	349671	F	30	351997	-3	0.00667
30	388796	F	30	468717	-3	0.00667
30	467553	F	30	467692	-3	0.00667

## Sheet: Ajuga_decumbens
length	Starting position of the first	type	length	Starting position of the second	Repetitive distance	E-value
2534	219769	F	2534	360660	0	0		30–39	40–49	50–99	100–399	>400	Total
1003	131187	P	1003	291880	0	0		100	17	10	4	2	133
250	309825	F	250	369512	0	1.25e-140
170	0	P	170	360489	0	1.83e-92
104	222304	F	104	276499	0	9.95e-53
104	63728	F	104	357726	-1	3.1e-50
91	63741	F	91	357739	0	6.68e-45
84	122760	F	84	355562	0	1.09e-40
74	75743	P	74	198146	0	1.15e-34
70	180485	F	70	304439	0	2.94e-32
63	70551	F	63	245633	0	4.81e-28
61	209695	P	61	320175	0	7.7e-27
52	226866	P	52	334075	0	2.02e-21
51	182332	P	51	242251	0	8.07e-21
60	198085	F	60	272716	-3	2.85e-20
48	6269	F	48	87524	0	5.17e-19
49	67905	F	49	317887	-1	1.9e-17
45	8604	F	45	92230	0	3.31e-17
51	198094	F	51	272725	-2	9.26e-17
46	144909	P	46	338719	-1	1.14e-15
49	8117	F	49	319356	-2	1.37e-15
48	22287	F	48	371977	-2	5.24e-15
41	62804	P	41	287111	0	8.46e-15
40	21569	P	40	32869	0	3.39e-14
40	130485	F	40	185129	0	3.39e-14
46	153801	F	46	201406	-2	7.7e-14
44	58720	F	44	124741	-2	1.13e-12
44	66417	F	44	245877	-2	1.13e-12
37	153810	F	37	201415	0	2.17e-12
36	25873	P	36	149351	0	8.67e-12
39	245678	P	39	281529	-1	1.58e-11
35	17971	P	35	318896	0	3.47e-11
35	63693	F	35	357694	0	3.47e-11
44	340693	P	44	371692	-3	4.73e-11
41	3372	F	41	323245	-2	6.25e-11
34	75765	P	34	122894	0	1.39e-10
34	122894	F	34	198164	0	1.39e-10
33	24551	P	33	261278	0	5.55e-10
33	142804	P	33	222239	0	5.55e-10
33	142804	P	33	363130	0	5.55e-10
33	286372	F	33	373485	0	5.55e-10
39	219855	F	39	369452	-2	9.03e-10
39	360746	F	39	369452	-2	9.03e-10
36	143062	P	36	356212	-1	9.36e-10
41	61895	P	41	273987	-3	2.44e-09
38	122159	P	38	286399	-2	3.43e-09
38	219779	F	38	219844	-2	3.43e-09
38	219779	F	38	360735	-2	3.43e-09
38	219844	F	38	360670	-2	3.43e-09
38	360670	F	38	360735	-2	3.43e-09
35	120992	F	35	230683	-1	3.64e-09
35	178392	P	35	217465	-1	3.64e-09
40	81962	P	40	239075	-3	9.03e-09
40	272970	F	40	321415	-3	9.03e-09
39	41539	P	39	358576	-3	3.34e-08
30	52063	P	30	192904	0	3.55e-08
33	41331	P	33	146618	-1	5.49e-08
38	58772	F	38	124797	-3	1.23e-07
38	63906	P	38	268450	-3	1.23e-07
32	40104	P	32	136859	-1	2.13e-07
37	15566	P	37	248665	-3	4.55e-07
31	9846	F	31	272806	-1	8.25e-07
31	121026	P	31	291339	-1	8.25e-07
31	198114	F	31	272745	-1	8.25e-07
36	58735	F	36	124756	-3	1.67e-06
33	200898	F	33	233376	-2	2.64e-06
33	278543	F	33	374988	-2	2.64e-06
30	3383	F	30	323256	-1	3.2e-06
30	333331	P	30	333333	-1	3.2e-06
35	205898	P	35	242679	-3	6.13e-06
32	56489	P	32	126999	-2	9.91e-06
32	145655	P	32	174833	-2	9.91e-06
34	205890	P	34	242688	-3	2.24e-05
31	242248	F	31	358147	-2	3.71e-05
33	7888	F	33	278420	-3	8.17e-05
33	19034	P	33	19239	-3	8.17e-05
33	23837	P	33	196770	-3	8.17e-05
33	39012	F	33	49195	-3	8.17e-05
33	56474	F	33	70644	-3	8.17e-05
33	124415	P	33	274221	-3	8.17e-05
33	246222	P	33	262989	-3	8.17e-05
30	9939	F	30	272866	-2	0.000139
30	41551	P	30	358573	-2	0.000139
30	52403	F	30	169889	-2	0.000139
30	70115	P	30	239164	-2	0.000139
30	76187	P	30	154601	-2	0.000139
30	102988	P	30	102988	-2	0.000139
30	134058	R	30	134058	-2	0.000139
30	158901	F	30	359649	-2	0.000139
30	173887	P	30	304344	-2	0.000139
30	233914	F	30	252890	-2	0.000139
30	295659	F	30	332851	-2	0.000139
30	319832	P	30	324552	-2	0.000139
32	91886	F	32	268008	-3	0.000297
32	263655	F	32	268999	-3	0.000297
31	11430	F	31	196940	-3	0.00108
31	24070	P	31	175080	-3	0.00108
31	33424	P	31	293013	-3	0.00108
31	63452	P	31	226852	-3	0.00108
31	91319	P	31	201985	-3	0.00108
31	120948	P	31	313383	-3	0.00108
31	137510	F	31	150867	-3	0.00108
31	200691	P	31	235283	-3	0.00108
31	240465	F	31	258119	-3	0.00108
31	261342	F	31	377690	-3	0.00108
31	267085	P	31	270524	-3	0.00108
31	272987	F	31	321432	-3	0.00108
30	9846	F	30	195934	-3	0.00389
30	10616	F	30	274238	-3	0.00389
30	11929	F	30	306611	-3	0.00389
30	15535	P	30	248706	-3	0.00389
30	20032	F	30	290934	-3	0.00389
30	27020	P	30	227352	-3	0.00389
30	30652	P	30	127275	-3	0.00389
30	38313	P	30	143669	-3	0.00389
30	47654	F	30	286201	-3	0.00389
30	69987	F	30	280538	-3	0.00389
30	74580	P	30	150602	-3	0.00389
30	92947	P	30	272912	-3	0.00389
30	112123	F	30	305652	-3	0.00389
30	113670	P	30	175469	-3	0.00389
30	121058	P	30	291308	-3	0.00389
30	130065	F	30	221647	-3	0.00389
30	130065	F	30	362538	-3	0.00389
30	132431	F	30	132473	-3	0.00389
30	135849	F	30	280667	-3	0.00389
30	138191	P	30	319041	-3	0.00389
30	171464	P	30	274290	-3	0.00389
30	174874	P	30	305287	-3	0.00389
30	175784	F	30	234017	-3	0.00389
30	182355	P	30	358148	-3	0.00389
30	222247	P	30	300067	-3	0.00389
30	300069	P	30	363136	-3	0.00389

## Sheet: Ajuga_reptans
length	Starting position of the first	type	length	Starting position of the second	Repetitive distance	E-value
226	774	F	226	208130	-1	2.03e-123		30–39	40–49	50–99	100–399	>400	Total
211	789	F	211	208145	0	3.22e-117		91	11	13	4	0	119
176	238072	F	176	335259	0	3.8e-96
106	13690	P	106	329749	0	5.3e-54
89	161200	F	89	222061	0	9.1e-44
84	130173	F	84	169176	0	9.32e-41
76	238007	P	76	291839	0	6.11e-36
67	149585	F	67	182188	0	1.6e-30
57	92648	F	57	221286	0	1.68e-24
64	286225	F	64	317462	-2	1.86e-24
56	13763	P	56	119145	0	6.71e-24
56	196292	F	56	271572	0	6.71e-24
54	211233	F	54	248760	0	1.07e-22
51	3577	F	51	152967	0	6.88e-21
53	724	F	53	206825	-2	5.33e-18
49	184853	P	49	267795	-1	1.62e-17
50	199962	P	50	269264	-2	3.03e-16
50	241593	F	50	294040	-2	3.03e-16
46	20919	P	46	316743	-1	9.72e-16
48	192297	P	48	340733	-2	4.47e-15
40	73498	F	40	193023	0	2.88e-14
45	640	F	45	206737	-2	2.51e-13
38	78544	P	38	206699	0	4.61e-13
38	111050	F	38	343360	0	4.61e-13
44	162703	P	44	327923	-2	9.59e-13
44	181963	F	44	186346	-2	9.59e-13
37	33984	F	37	242897	0	1.85e-12
37	199975	P	37	269264	0	1.85e-12
43	241732	F	43	294155	-2	3.66e-12
36	184866	P	36	267795	0	7.38e-12
39	182167	P	39	253039	-1	1.35e-11
38	705	F	38	119225	-1	5.26e-11
38	22898	P	38	340448	-1	5.26e-11
34	20931	P	34	316743	0	1.18e-10
34	82052	P	34	130307	0	1.18e-10
34	286255	F	34	317492	0	1.18e-10
34	333788	F	34	335824	0	1.18e-10
33	65186	P	33	110986	0	4.72e-10
33	75799	F	33	203137	0	4.72e-10
33	109571	F	33	276144	0	4.72e-10
33	119168	F	33	329749	0	4.72e-10
42	296086	F	42	296151	-3	5.59e-10
42	296094	F	42	296159	-3	5.59e-10
32	22426	F	32	264405	0	1.89e-09
38	801	P	38	168575	-2	2.92e-09
38	113349	F	38	241664	-2	2.92e-09
38	168575	P	38	208157	-2	2.92e-09
35	167408	F	35	249422	-1	3.1e-09
40	103931	P	40	160597	-3	7.69e-09
30	713	F	30	119233	0	3.02e-08
30	111019	F	30	343319	0	3.02e-08
33	171000	P	33	287023	-1	4.68e-08
35	200705	F	35	298788	-2	1.58e-07
34	206770	F	34	317740	-2	5.96e-07
31	919	F	31	181573	-1	7.03e-07
31	36580	P	31	61213	-1	7.03e-07
31	181573	F	31	208275	-1	7.03e-07
31	209256	F	31	298271	-1	7.03e-07
36	135347	P	36	202298	-3	1.42e-06
33	62325	P	33	158785	-2	2.25e-06
33	88319	F	33	237953	-2	2.25e-06
33	198231	F	33	261642	-2	2.25e-06
30	135740	F	30	140458	-1	2.72e-06
30	320444	F	30	330456	-1	2.72e-06
32	144536	P	32	310744	-2	8.44e-06
34	32994	F	34	180781	-3	1.91e-05
34	162727	F	34	179921	-3	1.91e-05
31	13710	P	31	181126	-2	3.16e-05
31	67997	F	31	322362	-2	3.16e-05
31	82487	P	31	152990	-2	3.16e-05
31	170259	P	31	256018	-2	3.16e-05
31	181126	F	31	329804	-2	3.16e-05
31	280908	P	31	296013	-2	3.16e-05
33	38768	P	33	131662	-3	6.96e-05
33	79628	P	33	323322	-3	6.96e-05
33	180348	F	33	307175	-3	6.96e-05
33	187311	P	33	297473	-3	6.96e-05
33	195360	P	33	195565	-3	6.96e-05
33	216562	P	33	243426	-3	6.96e-05
33	241157	P	33	307810	-3	6.96e-05
30	31744	P	30	83988	-2	0.000118
30	160518	P	30	182657	-2	0.000118
30	206885	F	30	206930	-2	0.000118
30	222267	P	30	314277	-2	0.000118
30	252187	P	30	293937	-2	0.000118
32	11378	F	32	113348	-3	0.000253
32	36551	F	32	118221	-3	0.000253
32	59333	P	32	117686	-3	0.000253
32	165272	P	32	336128	-3	0.000253
32	241712	F	32	294135	-3	0.000253
31	12897	P	31	116763	-3	0.000917
31	15903	F	31	334495	-3	0.000917
31	85735	P	31	312198	-3	0.000917
31	88479	F	31	113349	-3	0.000917
31	226695	P	31	275005	-3	0.000917
30	659	F	30	206756	-3	0.00331
30	3600	P	30	82488	-3	0.00331
30	12199	P	30	64951	-3	0.00331
30	13731	F	30	264552	-3	0.00331
30	13760	F	30	220268	-3	0.00331
30	15089	F	30	38785	-3	0.00331
30	16402	F	30	137258	-3	0.00331
30	38839	P	30	303940	-3	0.00331
30	65193	P	30	343257	-3	0.00331
30	67646	P	30	246091	-3	0.00331
30	88805	P	30	329154	-3	0.00331
30	93020	P	30	117496	-3	0.00331
30	110687	F	30	110712	-3	0.00331
30	110980	F	30	343255	-3	0.00331
30	134287	F	30	313239	-3	0.00331
30	139542	P	30	286650	-3	0.00331
30	139843	P	30	194485	-3	0.00331
30	181114	P	30	220242	-3	0.00331
30	182788	F	30	254042	-3	0.00331
30	198087	P	30	269336	-3	0.00331
30	198253	P	30	333495	-3	0.00331
30	220268	P	30	329755	-3	0.00331
30	264552	P	30	329784	-3	0.00331
30	268952	P	30	275683	-3	0.00331

## Sheet: Lavandula_angustifolia
length	Starting position of the first	type	length	Starting position of the second	Repetitive distance	E-value
3675	84437	P	3675	160079	0	0		30–39	40–49	50–99	100–399	>400	Total
202	85838	F	202	289569	0	8.6e-112		103	25	25	7	1	161
202	162151	P	202	289569	0	8.6e-112
182	142959	P	182	303751	0	9.45e-100
133	80323	F	133	145737	0	3e-70
103	97833	F	103	181626	-1	1.07e-49
102	302273	F	102	334370	-1	4.23e-49
101	182529	P	101	325531	-1	1.67e-48
89	15780	F	89	185307	0	9.27e-44
72	54865	P	72	261828	0	1.59e-33
71	86625	P	71	155036	0	6.37e-33
71	106162	P	71	336888	0	6.37e-33
71	155036	F	71	161495	0	6.37e-33
70	98534	P	70	326084	0	2.55e-32
69	57036	F	69	295975	0	1.02e-31
68	10656	F	68	275612	0	4.08e-31
73	54800	P	73	133465	-3	6.69e-28
62	39941	P	62	350973	0	1.67e-27
61	177553	P	61	238703	0	6.68e-27
67	70385	P	67	206554	-2	3.24e-26
58	152037	P	58	303719	0	4.27e-25
66	273297	F	66	324668	-3	8.06e-24
61	116590	F	61	343120	-2	1.1e-22
53	70399	P	53	206554	0	4.38e-22
59	50619	F	59	317963	-2	1.65e-21
52	36282	P	52	70691	0	1.75e-21
52	50239	P	52	240697	0	1.75e-21
61	194243	F	61	338627	-3	6.49e-21
50	153586	F	50	215777	0	2.8e-20
56	87489	F	56	243091	-2	9.48e-20
56	160646	P	56	243091	-2	9.48e-20
49	15448	F	49	198405	0	1.12e-19
49	53277	F	49	59983	0	1.12e-19
52	125369	P	52	203609	-1	2.73e-19
46	189051	F	46	327407	0	7.17e-18
49	15412	F	49	181705	-1	1.65e-17
48	124284	F	48	187721	-1	6.45e-17
51	80861	F	51	187577	-2	8.04e-17
44	116607	F	44	343137	0	1.15e-16
44	202631	P	44	315300	0	1.15e-16
46	53723	P	46	239404	-1	9.9e-16
46	86981	P	46	108530	-1	9.9e-16
46	108530	F	46	161164	-1	9.9e-16
42	15993	P	42	193368	0	1.84e-15
48	107870	P	48	295186	-2	4.55e-15
41	182589	P	41	325531	0	7.34e-15
47	217618	P	47	337578	-2	1.74e-14
49	213300	F	49	340754	-3	5.57e-14
46	93312	P	46	126802	-2	6.68e-14
45	109935	F	45	133403	-2	2.56e-13
45	194259	F	45	338643	-2	2.56e-13
45	213088	F	45	340540	-2	2.56e-13
38	79437	F	38	132369	0	4.7e-13
47	217559	P	47	337642	-3	7.85e-13
37	222175	F	37	222210	0	1.88e-12
40	238090	P	40	249227	-1	3.53e-12
43	54691	P	43	154640	-2	3.73e-12
36	226477	F	36	312096	0	7.52e-12
45	213952	F	45	341422	-3	1.1e-11
39	134373	P	39	338226	-1	1.37e-11
35	6090	F	35	7910	0	3.01e-11
35	144579	P	35	295271	0	3.01e-11
44	198838	F	44	262002	-3	4.1e-11
34	149242	F	34	301372	0	1.2e-10
34	302341	F	34	334438	0	1.2e-10
33	86994	P	33	108530	0	4.81e-10
33	121952	P	33	126699	0	4.81e-10
33	202348	P	33	216922	0	4.81e-10
39	213310	F	39	340764	-2	7.84e-10
39	232739	F	39	271428	-2	7.84e-10
39	240638	P	39	280133	-2	7.84e-10
36	107882	P	36	295186	-1	8.12e-10
32	57835	P	32	85115	0	1.93e-09
32	57835	F	32	163044	0	1.93e-09
32	101102	P	32	128359	0	1.93e-09
32	251451	P	32	257285	0	1.93e-09
41	200473	P	41	201338	-3	2.11e-09
35	160667	P	35	243091	-1	3.16e-09
35	224686	P	35	274395	-1	3.16e-09
35	259928	P	35	311730	-1	3.16e-09
31	114946	F	31	175470	0	7.7e-09
31	121860	P	31	198851	0	7.7e-09
31	276091	F	31	333150	0	7.7e-09
37	109986	F	37	133454	-2	1.13e-08
34	198278	F	34	309724	-1	1.23e-08
34	216900	F	34	352733	-1	1.23e-08
30	12505	P	30	17782	0	3.08e-08
30	163929	F	30	201439	0	3.08e-08
36	37642	P	36	291885	-2	4.26e-08
33	47677	F	33	295219	-1	4.76e-08
38	123076	F	38	311759	-3	1.07e-07
38	188340	P	38	272921	-3	1.07e-07
32	16068	P	32	73384	-1	1.85e-07
32	261909	F	32	309519	-1	1.85e-07
34	28188	F	34	39329	-2	6.08e-07
31	6049	F	31	87906	-1	7.16e-07
31	6049	P	31	160254	-1	7.16e-07
31	53715	P	31	117054	-1	7.16e-07
31	198349	F	31	273240	-1	7.16e-07
36	96983	F	36	336765	-3	1.45e-06
30	51274	P	30	317000	-1	2.77e-06
30	70323	F	30	277248	-1	2.77e-06
30	80504	F	30	238600	-1	2.77e-06
30	211663	F	30	339308	-1	2.77e-06
30	213967	F	30	341437	-1	2.77e-06
30	238101	P	30	249226	-1	2.77e-06
30	307473	P	30	353471	-1	2.77e-06
35	33894	F	35	39972	-3	5.32e-06
35	50096	P	35	96399	-3	5.32e-06
35	213749	F	35	341219	-3	5.32e-06
32	121859	P	32	262015	-2	8.59e-06
32	140028	F	32	303904	-2	8.59e-06
34	42795	F	34	320237	-3	1.94e-05
34	73114	P	34	119717	-3	1.94e-05
34	193644	F	34	280128	-3	1.94e-05
31	37605	P	31	291932	-2	3.22e-05
31	39264	P	31	204928	-2	3.22e-05
31	116572	F	31	343102	-2	3.22e-05
31	259937	P	31	311725	-2	3.22e-05
33	83129	F	33	143001	-3	7.09e-05
33	83129	P	33	303858	-3	7.09e-05
33	106242	F	33	313766	-3	7.09e-05
33	106259	F	33	313783	-3	7.09e-05
33	201420	P	33	330724	-3	7.09e-05
33	238289	F	33	284092	-3	7.09e-05
30	58114	F	30	273299	-2	0.000121
30	58114	F	30	324670	-2	0.000121
30	61872	P	30	277489	-2	0.000121
30	83707	F	30	346264	-2	0.000121
30	89648	F	30	240783	-2	0.000121
30	109994	F	30	133462	-2	0.000121
30	126014	F	30	259225	-2	0.000121
30	140028	P	30	142958	-2	0.000121
30	140441	F	30	303018	-2	0.000121
30	159809	F	30	259282	-2	0.000121
30	205205	P	30	206419	-2	0.000121
30	341902	F	30	341933	-2	0.000121
32	67069	P	32	216701	-3	0.000258
32	180123	F	32	254624	-3	0.000258
31	31349	P	31	253437	-3	0.000935
31	33894	P	31	350973	-3	0.000935
31	211264	F	31	339010	-3	0.000935
31	211647	F	31	339292	-3	0.000935
31	259494	P	31	327273	-3	0.000935
30	15971	F	30	208144	-3	0.00338
30	64408	P	30	177875	-3	0.00338
30	75755	F	30	146172	-3	0.00338
30	87392	P	30	333248	-3	0.00338
30	100840	F	30	139694	-3	0.00338
30	104162	F	30	323485	-3	0.00338
30	143115	F	30	152037	-3	0.00338
30	148408	P	30	211288	-3	0.00338
30	160769	F	30	333248	-3	0.00338
30	164091	F	30	332181	-3	0.00338
30	169701	P	30	266357	-3	0.00338
30	180180	P	30	277246	-3	0.00338
30	211994	F	30	339608	-3	0.00338
30	213107	F	30	340559	-3	0.00338
30	213794	F	30	341264	-3	0.00338
30	240654	P	30	323350	-3	0.00338
30	240682	F	30	353842	-3	0.00338

## Sheet: Rotheca_serrata
length	Starting position of the first	type	length	Starting position of the second	Repetitive distance	E-value
161	119086	P	161	271244	-3	1.41e-79		30–39	40–49	50–99	100–399	>400	Total
135	150990	F	135	411546	0	3.45e-71		183	39	46	7	0	275
131	172843	P	131	312251	0	8.82e-69
116	119349	P	116	271027	0	9.47e-60
117	100048	P	117	129355	-1	8.31e-58
108	119139	P	108	271244	-2	3.23e-50
100	151893	P	100	374331	-1	1.22e-47
93	94670	F	93	311294	0	6.67e-46
91	182396	F	91	429487	0	1.07e-44
90	2539	P	90	341748	0	4.27e-44
86	266104	F	86	321537	0	1.09e-41
83	93019	F	83	269996	-1	1.74e-37
76	61749	P	76	83372	0	1.15e-35
75	2564	F	75	32513	0	4.58e-35
78	73505	F	78	411937	-3	1.47e-30
77	269641	F	77	269665	-3	5.65e-30
65	32513	P	65	341748	0	4.8e-29
68	245800	P	68	312321	-1	1.53e-28
64	422417	F	64	422423	0	1.92e-28
62	269656	F	62	269680	0	3.07e-27
72	92932	F	72	269906	-3	4.72e-27
72	94761	P	72	388528	-3	4.72e-27
65	73514	F	65	411946	-1	9.37e-27
61	172843	F	61	245807	0	1.23e-26
71	320856	F	71	481639	-3	1.81e-26
64	262314	P	64	313310	-1	3.69e-26
70	119249	P	70	271177	-3	6.93e-26
59	270099	F	59	399796	0	1.97e-25
62	55229	F	62	59413	-1	5.72e-25
58	93044	F	58	270021	0	7.87e-25
58	422417	F	58	422429	0	7.87e-25
61	282538	F	61	284051	-1	2.25e-24
57	217632	F	57	285826	0	3.15e-24
56	29434	F	56	74473	0	1.26e-23
56	107346	F	56	450211	0	1.26e-23
55	18780	F	55	107459	0	5.04e-23
62	320865	F	62	481648	-2	5.23e-23
58	321036	F	58	481824	-1	1.37e-22
61	123578	F	61	445144	-2	2.03e-22
64	119259	P	64	271173	-3	2.16e-22
60	95570	P	60	388392	-2	7.83e-22
53	73526	F	53	411958	0	8.06e-22
53	334316	F	53	334342	0	8.06e-22
52	422417	F	52	422435	0	3.22e-21
51	95579	P	51	388392	0	1.29e-20
51	100114	P	51	129355	0	1.29e-20
59	268415	P	59	473777	-3	1.73e-19
52	83690	F	52	240670	-1	5.03e-19
48	270915	P	48	338255	0	8.25e-19
51	321980	F	51	359247	-1	1.97e-18
46	422417	F	46	422441	0	1.32e-17
49	109921	F	49	247817	-1	3.03e-17
52	92152	F	52	269154	-2	3.85e-17
45	191118	P	45	289209	0	5.28e-17
54	268425	P	54	473772	-3	1.35e-16
44	84219	F	44	236926	0	2.11e-16
44	222120	F	44	429648	0	2.11e-16
53	269641	F	53	269689	-3	5.1e-16
43	55248	F	43	59432	0	8.45e-16
46	119201	P	46	271244	-1	1.82e-15
46	124068	P	46	372078	-1	1.82e-15
46	213161	P	46	282311	-1	1.82e-15
42	125174	F	42	249257	0	3.38e-15
42	160513	F	42	160519	0	3.38e-15
42	282557	F	42	284070	0	3.38e-15
41	222232	F	41	381075	0	1.35e-14
50	290510	P	50	438816	-3	2.73e-14
40	60682	P	40	192654	0	5.41e-14
40	83702	F	40	240682	0	5.41e-14
40	234208	F	40	288350	0	5.41e-14
40	235138	F	40	365831	0	5.41e-14
40	422417	F	40	422447	0	5.41e-14
49	152745	F	49	363734	-3	1.03e-13
43	7991	F	43	261057	-1	1.09e-13
43	95531	F	43	270778	-1	1.09e-13
39	204567	F	39	300277	0	2.16e-13
45	215705	F	45	256013	-2	4.71e-13
38	269656	F	38	269704	0	8.65e-13
41	18866	F	41	173925	-1	1.66e-12
41	151835	P	41	374441	-1	1.66e-12
44	111425	P	44	410774	-2	1.8e-12
37	164355	F	37	369286	0	3.46e-12
37	211144	F	37	288902	0	3.46e-12
46	20723	P	46	310450	-3	5.41e-12
46	398161	P	46	419653	-3	5.41e-12
36	92336	F	36	433923	0	1.38e-11
36	109934	F	36	247830	0	1.38e-11
36	160513	F	36	160525	0	1.38e-11
36	162683	F	36	284925	0	1.38e-11
36	321945	F	36	359216	0	1.38e-11
45	152081	F	45	363086	-3	2.02e-11
42	102388	P	42	451506	-2	2.62e-11
35	151958	P	35	374331	0	5.54e-11
35	198956	P	35	443617	0	5.54e-11
35	213172	P	35	282311	0	5.54e-11
35	221811	F	35	321206	0	5.54e-11
38	150466	F	38	410881	-1	9.86e-11
38	289327	P	38	385670	-1	9.86e-11
41	119282	P	41	271173	-2	9.98e-11
41	221902	P	41	433167	-2	9.98e-11
34	251086	F	34	460820	0	2.21e-10
34	321247	F	34	422009	0	2.21e-10
34	362929	P	34	385773	0	2.21e-10
34	422417	F	34	422453	0	2.21e-10
43	147891	P	43	379880	-3	2.82e-10
43	210035	P	43	360209	-3	2.82e-10
43	321092	F	43	481879	-3	2.82e-10
37	161177	F	37	371725	-1	3.84e-10
33	18254	F	33	344848	0	8.86e-10
33	59073	F	33	365318	0	8.86e-10
33	94526	F	33	449818	0	8.86e-10
33	118827	P	33	262158	0	8.86e-10
42	194145	F	42	206036	-3	1.05e-09
39	61868	F	39	240887	-2	1.44e-09
39	132246	F	39	132261	-2	1.44e-09
39	270693	P	39	431129	-2	1.44e-09
39	290070	P	39	465452	-2	1.44e-09
32	18583	P	32	365668	0	3.54e-09
32	176242	P	32	435413	0	3.54e-09
41	119915	F	41	249868	-3	3.89e-09
35	83303	F	35	221904	-1	5.81e-09
35	187024	F	35	215499	-1	5.81e-09
35	216951	P	35	304883	-1	5.81e-09
35	311447	P	35	388607	-1	5.81e-09
35	398172	P	35	419653	-1	5.81e-09
31	105688	F	31	116950	0	1.42e-08
31	219104	F	31	221168	0	1.42e-08
31	236323	F	31	335819	0	1.42e-08
40	13202	F	40	86160	-3	1.44e-08
40	59409	F	40	242603	-3	1.44e-08
37	268442	P	37	473772	-2	2.07e-08
34	20735	P	34	310450	-1	2.26e-08
34	348638	F	34	463321	-1	2.26e-08
30	160513	F	30	160531	0	5.67e-08
30	191407	P	30	288959	0	5.67e-08
30	191465	P	30	288584	0	5.67e-08
36	97522	P	36	97522	-2	7.85e-08
33	32988	P	33	215850	-1	8.77e-08
33	250221	F	33	448513	-1	8.77e-08
35	168480	P	35	476859	-2	2.97e-07
35	290525	P	35	438816	-2	2.97e-07
35	346463	F	35	347541	-2	2.97e-07
32	15818	P	32	58875	-1	3.4e-07
32	221911	P	32	433167	-1	3.4e-07
32	451714	P	32	480408	-1	3.4e-07
37	162144	F	37	365843	-3	7.26e-07
34	47701	F	34	165889	-2	1.12e-06
31	15801	F	31	110374	-1	1.32e-06
31	33046	F	31	276236	-1	1.32e-06
31	40422	F	31	430288	-1	1.32e-06
31	119972	P	31	249940	-1	1.32e-06
31	147903	P	31	379880	-1	1.32e-06
31	174627	F	31	193647	-1	1.32e-06
31	245872	F	31	341737	-1	1.32e-06
31	256208	P	31	265418	-1	1.32e-06
36	309545	P	36	471513	-3	2.67e-06
33	93657	P	33	132801	-2	4.21e-06
33	116954	P	33	421768	-2	4.21e-06
33	453638	F	33	478482	-2	4.21e-06
30	33047	P	30	172902	-1	5.1e-06
30	33047	F	30	312293	-1	5.1e-06
30	67892	F	30	275437	-1	5.1e-06
30	172900	P	30	276239	-1	5.1e-06
30	191436	F	30	329642	-1	5.1e-06
30	239736	P	30	266648	-1	5.1e-06
30	256632	P	30	276221	-1	5.1e-06
30	276238	F	30	312294	-1	5.1e-06
30	433737	F	30	449879	-1	5.1e-06
35	83303	P	35	433171	-3	9.79e-06
35	152294	F	35	363299	-3	9.79e-06
32	18572	P	32	236495	-2	1.58e-05
32	47382	F	32	234681	-2	1.58e-05
32	97101	P	32	435393	-2	1.58e-05
32	195010	F	32	296936	-2	1.58e-05
32	228278	P	32	465693	-2	1.58e-05
32	275722	F	32	299395	-2	1.58e-05
34	104853	F	34	453609	-3	3.58e-05
34	151850	P	34	374433	-3	3.58e-05
31	92313	P	31	172807	-2	5.93e-05
31	103043	P	31	257014	-2	5.93e-05
31	119925	F	31	249878	-2	5.93e-05
31	123539	P	31	234638	-2	5.93e-05
31	138357	P	31	312773	-2	5.93e-05
31	162144	F	31	235150	-2	5.93e-05
31	195094	F	31	385170	-2	5.93e-05
31	290704	P	31	390878	-2	5.93e-05
31	435498	F	31	461700	-2	5.93e-05
33	97531	P	33	360174	-3	0.000131
33	123669	F	33	124487	-3	0.000131
33	126579	F	33	372737	-3	0.000131
33	162139	F	33	379341	-3	0.000131
33	164718	P	33	172718	-3	0.000131
33	253549	P	33	360183	-3	0.000131
33	315810	P	33	450647	-3	0.000131
30	25803	P	30	95104	-2	0.000222
30	28892	F	30	355184	-2	0.000222
30	49467	P	30	49467	-2	0.000222
30	50213	P	30	166048	-2	0.000222
30	59419	F	30	242613	-2	0.000222
30	61786	P	30	284041	-2	0.000222
30	83381	F	30	284041	-2	0.000222
30	102695	F	30	296374	-2	0.000222
30	132926	F	30	478723	-2	0.000222
30	162947	P	30	163981	-2	0.000222
30	176225	F	30	479492	-2	0.000222
30	186910	P	30	424333	-2	0.000222
30	187032	F	30	215507	-2	0.000222
30	293850	F	30	441735	-2	0.000222
30	299086	P	30	369999	-2	0.000222
30	320978	F	30	481763	-2	0.000222
30	334316	F	30	334368	-2	0.000222
30	356489	P	30	468368	-2	0.000222
30	422417	F	30	422459	-2	0.000222
30	458598	R	30	458598	-2	0.000222
32	24298	F	32	107023	-3	0.000475
32	72557	P	32	370204	-3	0.000475
32	81079	P	32	327572	-3	0.000475
32	113743	F	32	402422	-3	0.000475
32	216959	P	32	304878	-3	0.000475
32	314507	P	32	405779	-3	0.000475
31	2609	P	31	245872	-3	0.00172
31	8130	P	31	72446	-3	0.00172
31	15803	F	31	223615	-3	0.00172
31	15812	P	31	118555	-3	0.00172
31	17785	P	31	361152	-3	0.00172
31	18229	F	31	258284	-3	0.00172
31	24879	P	31	199734	-3	0.00172
31	26614	F	31	311607	-3	0.00172
31	49567	F	31	56796	-3	0.00172
31	55229	F	31	242607	-3	0.00172
31	66567	P	31	211003	-3	0.00172
31	70659	P	31	443587	-3	0.00172
31	82347	P	31	146040	-3	0.00172
31	85349	F	31	246816	-3	0.00172
31	92199	F	31	270647	-3	0.00172
31	97131	P	31	257015	-3	0.00172
31	102347	F	31	478240	-3	0.00172
31	163930	F	31	202028	-3	0.00172
31	180578	F	31	465234	-3	0.00172
31	199334	P	31	329293	-3	0.00172
31	206056	P	31	361481	-3	0.00172
31	276278	F	31	290218	-3	0.00172
31	279777	F	31	301346	-3	0.00172
31	341735	P	31	472141	-3	0.00172
31	451115	P	31	478240	-3	0.00172
30	23179	P	30	92289	-3	0.00622
30	23630	P	30	251756	-3	0.00622
30	32558	P	30	245873	-3	0.00622
30	35353	P	30	257019	-3	0.00622
30	52521	F	30	133249	-3	0.00622
30	60371	P	30	61616	-3	0.00622
30	70608	F	30	275768	-3	0.00622
30	78324	P	30	444795	-3	0.00622
30	97132	P	30	263683	-3	0.00622
30	97134	F	30	374539	-3	0.00622
30	97535	F	30	465451	-3	0.00622
30	102402	P	30	451504	-3	0.00622
30	103043	F	30	350416	-3	0.00622
30	105692	F	30	359162	-3	0.00622
30	152254	F	30	363259	-3	0.00622
30	181551	F	30	354826	-3	0.00622
30	184849	F	30	233888	-3	0.00622
30	195044	F	30	296992	-3	0.00622
30	198244	P	30	358026	-3	0.00622
30	201913	P	30	270919	-3	0.00622
30	201913	F	30	338269	-3	0.00622
30	211499	F	30	250591	-3	0.00622
30	215703	P	30	366274	-3	0.00622
30	215847	F	30	281024	-3	0.00622
30	229114	F	30	352907	-3	0.00622
30	256011	P	30	366274	-3	0.00622
30	349448	P	30	351064	-3	0.00622
30	350458	F	30	466185	-3	0.00622
30	385810	F	30	393139	-3	0.00622
30	440342	F	30	440447	-3	0.00622

## Sheet: Salvia_rosmarinus
length	Starting position of the first	type	length	Starting position of the second	Repetitive distance	E-value
491	208825	P	491	295131	0	1.02e-285		30–39	40–49	50–99	100–399	>400	Total
426	85682	P	426	167196	0	1.38e-246		155	32	35	4	2	228
245	86104	P	245	166954	0	1.3e-137
165	86348	P	165	166789	0	1.9e-89
119	18055	F	119	272079	-1	3.35e-59
107	154035	F	107	245486	0	1.58e-54
86	313554	F	86	355640	-2	2.28e-37
74	32949	F	74	118252	0	1.16e-34
71	115333	P	71	273354	0	7.44e-33
71	160955	P	71	315952	0	7.44e-33
72	5769	F	72	118256	-1	4.02e-31
68	328833	F	68	368494	0	4.76e-31
70	5769	F	70	32953	-1	6.25e-30
66	32954	F	66	328833	0	7.62e-30
66	32954	F	66	368494	0	7.62e-30
66	118257	F	66	328833	0	7.62e-30
66	118257	F	66	368494	0	7.62e-30
67	297552	F	67	378165	-1	3.83e-28
66	5770	F	66	328833	-1	1.51e-27
66	5770	F	66	368494	-1	1.51e-27
69	5787	P	69	349729	-2	2.51e-27
59	197786	F	59	275709	0	1.25e-25
58	5783	F	58	118270	0	4.99e-25
68	186730	P	68	279730	-3	6.45e-25
67	136161	F	67	315565	-3	2.46e-24
60	313580	F	60	355666	-1	5.62e-24
56	5783	F	56	32967	0	7.99e-24
53	5783	F	53	328846	0	5.11e-22
53	5783	F	53	368507	0	5.11e-22
53	205894	F	53	365980	0	5.11e-22
53	297566	F	53	378179	0	5.11e-22
52	18122	F	52	272146	0	2.05e-21
52	127512	F	52	297858	0	2.05e-21
54	7970	P	54	292946	-1	2.07e-20
49	32971	P	49	349749	0	1.31e-19
49	118274	P	49	349749	0	1.31e-19
49	328850	P	49	349749	0	1.31e-19
49	349749	P	49	368511	0	1.31e-19
52	230940	F	52	278375	-1	3.19e-19
58	17631	F	58	124428	-3	4.16e-19
48	86906	F	48	248399	0	5.24e-19
48	209330	P	48	295069	0	5.24e-19
57	186747	F	57	239662	-3	1.58e-18
47	205972	F	47	220391	0	2.1e-18
53	313563	F	53	360577	-2	6.34e-18
53	355649	F	53	360577	-2	6.34e-18
46	3026	P	46	154531	0	8.38e-18
46	115917	F	46	363946	0	8.38e-18
49	39095	P	49	362510	-1	1.92e-17
55	17937	F	55	271965	-3	2.26e-17
55	171588	P	55	305856	-3	2.26e-17
45	9386	P	45	334052	0	3.35e-17
46	186752	P	46	279730	-1	1.16e-15
42	94242	P	42	199456	0	2.15e-15
42	246912	F	42	348518	0	2.15e-15
45	106600	F	45	140426	-1	4.53e-15
41	97648	F	41	137434	0	8.58e-15
41	179590	F	41	308045	0	8.58e-15
40	234820	P	40	379255	0	3.43e-14
49	171620	P	49	305830	-3	6.51e-14
46	175937	F	46	245429	-2	7.81e-14
39	111480	F	39	170620	0	1.37e-13
39	186149	P	39	273480	0	1.37e-13
39	212944	F	39	255644	0	1.37e-13
39	243480	P	39	257548	0	1.37e-13
48	161314	P	48	173512	-3	2.45e-13
48	239665	P	48	279730	-3	2.45e-13
42	17950	F	42	271978	-1	2.7e-13
45	23614	P	45	327236	-2	2.99e-13
38	5680	P	38	56821	0	5.49e-13
38	7986	P	38	292946	0	5.49e-13
37	17902	P	37	167980	0	2.2e-12
37	175946	F	37	245438	0	2.2e-12
40	213243	P	40	328864	-1	4.12e-12
43	37602	F	43	314111	-2	4.36e-12
43	238557	P	43	282205	-2	4.36e-12
36	140909	F	36	271392	0	8.79e-12
36	313580	F	36	360594	0	8.79e-12
45	42304	P	45	164024	-3	1.28e-11
35	66904	P	35	306187	0	3.51e-11
35	104410	F	35	144220	0	3.51e-11
35	109681	P	35	273433	0	3.51e-11
35	113864	F	35	359453	0	3.51e-11
38	101104	P	38	109682	-1	6.26e-11
38	355664	F	38	360592	-1	6.26e-11
41	181951	F	41	245557	-2	6.33e-11
34	7934	P	34	292994	0	1.41e-10
34	183257	P	34	382619	0	1.41e-10
40	309440	P	40	376818	-2	2.41e-10
37	213246	P	37	368525	-1	2.44e-10
33	227126	F	33	249207	0	5.62e-10
39	161046	P	39	228828	-2	9.16e-10
36	314821	F	36	359431	-1	9.49e-10
32	42142	F	32	360362	0	2.25e-09
32	224790	P	32	350193	0	2.25e-09
32	319926	P	32	351601	0	2.25e-09
32	360902	F	32	374153	0	2.25e-09
41	213598	P	41	214446	-3	2.47e-09
38	86289	F	38	341633	-2	3.47e-09
38	166976	P	38	341633	-2	3.47e-09
38	171605	P	38	305856	-2	3.47e-09
38	186736	F	38	239651	-2	3.47e-09
38	239651	P	38	279754	-2	3.47e-09
35	5801	P	35	213248	-1	3.69e-09
35	32985	P	35	213248	-1	3.69e-09
35	57158	P	35	110805	-1	3.69e-09
35	97309	F	35	199491	-1	3.69e-09
35	109644	P	35	273474	-1	3.69e-09
35	118288	P	35	213248	-1	3.69e-09
35	213248	F	35	349749	-1	3.69e-09
31	89260	F	31	302100	0	9e-09
31	313609	F	31	355695	0	9e-09
40	41843	F	40	282784	-3	9.16e-09
34	41685	F	34	282622	-1	1.43e-08
34	101108	F	34	273433	-1	1.43e-08
34	137158	P	34	314950	-1	1.43e-08
39	5747	P	39	349798	-3	3.39e-08
30	17962	F	30	271990	0	3.6e-08
30	232345	P	30	233686	0	3.6e-08
36	14572	P	36	111208	-2	4.98e-08
36	154106	F	36	181951	-2	4.98e-08
33	115350	F	33	238526	-1	5.57e-08
33	161495	P	33	173347	-1	5.57e-08
33	206097	F	33	218120	-1	5.57e-08
33	238526	P	33	273375	-1	5.57e-08
35	30713	F	35	38655	-2	1.88e-07
35	189001	P	35	341665	-2	1.88e-07
32	165812	F	32	187242	-1	2.16e-07
32	181041	F	32	217843	-1	2.16e-07
32	238487	P	32	281413	-1	2.16e-07
37	23665	P	37	327193	-3	4.61e-07
34	41625	F	34	282568	-2	7.1e-07
34	186289	F	34	238336	-2	7.1e-07
34	187093	P	34	341697	-2	7.1e-07
31	17658	F	31	124455	-1	8.37e-07
31	41578	F	31	282514	-1	8.37e-07
31	48288	F	31	231948	-1	8.37e-07
31	87326	P	31	253664	-1	8.37e-07
31	110406	F	31	266028	-1	8.37e-07
31	180815	F	31	225625	-1	8.37e-07
31	207517	F	31	278933	-1	8.37e-07
31	342300	P	31	378121	-1	8.37e-07
36	5770	F	36	301672	-3	1.69e-06
36	160965	P	36	211452	-3	1.69e-06
36	186185	P	36	273440	-3	1.69e-06
36	211452	F	36	315977	-3	1.69e-06
36	274585	P	36	345196	-3	1.69e-06
33	48718	P	33	313461	-2	2.67e-06
33	110364	F	33	265916	-2	2.67e-06
30	125239	F	30	272245	-1	3.24e-06
30	173757	F	30	182032	-1	3.24e-06
30	186776	F	30	239691	-1	3.24e-06
35	39867	P	35	65450	-3	6.21e-06
35	42442	P	35	348621	-3	6.21e-06
35	42452	P	35	348611	-3	6.21e-06
32	241236	F	32	368922	-2	1e-05
34	33482	P	34	300312	-3	2.27e-05
34	208779	P	34	234054	-3	2.27e-05
34	341001	P	34	379878	-3	2.27e-05
31	17304	P	31	284133	-2	3.77e-05
31	42318	P	31	164024	-2	3.77e-05
31	109642	F	31	186157	-2	3.77e-05
31	208781	P	31	295622	-2	3.77e-05
33	20735	P	33	20932	-3	8.28e-05
33	88466	P	33	163418	-3	8.28e-05
33	118847	F	33	288317	-3	8.28e-05
33	143397	P	33	306609	-3	8.28e-05
33	309229	P	33	369354	-3	8.28e-05
30	41853	F	30	282794	-2	0.000141
30	84129	P	30	169805	-2	0.000141
30	86773	F	30	109017	-2	0.000141
30	97318	F	30	199500	-2	0.000141
30	143413	F	30	329624	-2	0.000141
30	166383	F	30	168028	-2	0.000141
30	195183	P	30	304159	-2	0.000141
30	266170	P	30	300601	-2	0.000141
30	283729	F	30	372593	-2	0.000141
30	378337	P	30	379569	-2	0.000141
32	9174	F	32	50604	-3	0.000301
32	14733	P	32	297449	-3	0.000301
32	42461	P	32	163881	-3	0.000301
32	42467	P	32	348599	-3	0.000301
32	69656	F	32	364473	-3	0.000301
32	91502	P	32	263500	-3	0.000301
32	101166	P	32	355627	-3	0.000301
32	103973	P	32	231546	-3	0.000301
32	105786	P	32	348698	-3	0.000301
32	146505	F	32	253014	-3	0.000301
32	159607	P	32	178661	-3	0.000301
32	162887	F	32	245153	-3	0.000301
32	179113	F	32	179579	-3	0.000301
31	44677	F	31	292845	-3	0.00109
31	80176	P	31	129933	-3	0.00109
31	85773	P	31	165867	-3	0.00109
31	98220	P	31	241272	-3	0.00109
31	109681	F	31	186193	-3	0.00109
31	113903	P	31	258304	-3	0.00109
31	159513	P	31	178699	-3	0.00109
31	165867	F	31	167500	-3	0.00109
31	181042	F	31	345369	-3	0.00109
31	251327	P	31	266246	-3	0.00109
31	336810	F	31	360240	-3	0.00109
30	2438	P	30	318431	-3	0.00395
30	16278	P	30	283619	-3	0.00395
30	21107	P	30	223866	-3	0.00395
30	23673	P	30	327192	-3	0.00395
30	30723	F	30	38665	-3	0.00395
30	36510	P	30	163418	-3	0.00395
30	38687	P	30	162249	-3	0.00395
30	51125	P	30	205224	-3	0.00395
30	80366	F	30	82688	-3	0.00395
30	86938	P	30	308641	-3	0.00395
30	101112	P	30	186194	-3	0.00395
30	113672	P	30	202244	-3	0.00395
30	113674	F	30	297485	-3	0.00395
30	126568	P	30	300317	-3	0.00395
30	158672	P	30	218695	-3	0.00395
30	161011	P	30	182068	-3	0.00395
30	161039	P	30	345706	-3	0.00395
30	164041	P	30	228842	-3	0.00395
30	173762	F	30	228841	-3	0.00395
30	186060	P	30	369305	-3	0.00395
30	208826	P	30	229367	-3	0.00395
30	229367	F	30	295591	-3	0.00395
30	263108	F	30	328517	-3	0.00395
30	274594	P	30	345193	-3	0.00395
30	284516	F	30	372082	-3	0.00395
30	351550	P	30	373564	-3	0.00395

## Sheet: Scutellaria_barbata
length	Starting position of the first	type	length	Starting position of the second	Repetitive distance	E-value
772	22075	F	772	232152	0	0		30–39	40–49	50–99	100–399	>400	Total
175	243920	F	175	312540	0	1.7e-95		158	22	23	5	1	209
169	175354	P	169	340235	-1	3.53e-89
113	1070	F	113	159660	0	3.62e-58
105	0	F	105	280238	0	2.37e-53
105	218729	F	105	372420	0	2.37e-53
90	195838	F	90	342458	0	2.55e-44
84	31297	F	84	354497	0	1.04e-40
84	340410	F	84	363607	0	1.04e-40
74	92115	P	74	206894	0	1.09e-34
72	222492	F	72	349633	0	1.75e-33
81	233109	P	81	280697	-3	1.54e-32
72	24706	P	72	66123	-1	3.78e-31
67	218065	P	67	248943	0	1.79e-30
64	205857	F	64	348710	0	1.15e-28
62	24287	P	62	309143	0	1.84e-27
67	233133	P	67	280687	-3	2.32e-24
56	231771	F	56	335447	0	7.52e-24
59	217907	F	59	278242	-1	2.08e-23
59	228868	F	59	230363	-1	2.08e-23
61	54871	P	61	188029	-2	1.21e-22
53	142532	F	53	356598	0	4.81e-22
50	187416	P	50	251224	0	3.08e-20
50	217916	F	50	278251	0	3.08e-20
49	22281	F	49	99535	0	1.23e-19
49	99535	F	49	232358	0	1.23e-19
52	99838	F	52	296875	-1	3e-19
58	320517	F	58	335961	-3	3.91e-19
48	3815	P	48	278967	0	4.93e-19
51	54881	P	51	188029	-1	1.18e-18
49	238822	F	49	337741	-1	1.81e-17
45	192782	P	45	323445	0	3.15e-17
54	320526	F	54	335970	-3	8.05e-17
51	200061	P	51	233545	-2	8.83e-17
44	90538	P	44	240798	0	1.26e-16
44	153887	F	44	250774	0	1.26e-16
46	22302	F	46	335191	-1	1.09e-15
46	232379	F	46	335191	-1	1.09e-15
40	99850	F	40	296887	0	3.23e-14
46	233154	P	46	280687	-2	7.34e-14
42	22204	P	42	297091	-1	2.54e-13
42	232281	P	42	297091	-1	2.54e-13
38	175485	P	38	340235	0	5.17e-13
44	334460	F	44	336249	-2	1.07e-12
46	200043	P	46	233568	-3	3.23e-12
35	219020	F	35	280104	0	3.31e-11
35	264007	P	35	337299	0	3.31e-11
44	233313	P	44	280548	-3	4.51e-11
41	162068	P	41	248563	-2	5.96e-11
41	196000	F	41	342620	-2	5.96e-11
34	1347	P	34	271665	0	1.32e-10
37	153130	F	37	237395	-1	2.29e-10
33	5820	P	33	218281	0	5.29e-10
33	11692	P	33	67146	0	5.29e-10
33	24655	P	33	222010	0	5.29e-10
33	81626	F	33	207065	0	5.29e-10
33	133273	P	33	240712	0	5.29e-10
33	156149	F	33	355181	0	5.29e-10
33	176888	F	33	313473	0	5.29e-10
39	99472	F	39	139370	-2	8.61e-10
36	291111	F	36	353675	-1	8.93e-10
32	236664	P	32	236664	0	2.12e-09
41	139368	P	41	148357	-3	2.32e-09
41	218675	F	41	372366	-3	2.32e-09
41	233367	P	41	280488	-3	2.32e-09
31	54901	P	31	188029	0	8.46e-09
31	136546	F	31	138624	0	8.46e-09
31	266127	F	31	350818	0	8.46e-09
40	244518	F	40	318346	-3	8.61e-09
37	1145	P	37	357800	-2	1.24e-08
37	159735	P	37	357800	-2	1.24e-08
34	155377	P	34	355825	-1	1.35e-08
30	57896	P	30	301749	0	3.39e-08
30	179686	F	30	233741	0	3.39e-08
36	18649	F	36	257330	-2	4.69e-08
36	192437	P	36	337748	-2	4.69e-08
33	34485	P	33	199739	-1	5.24e-08
38	48788	P	38	244461	-3	1.18e-07
38	231708	F	38	335373	-3	1.18e-07
35	113625	P	35	219430	-2	1.77e-07
35	179424	P	35	277785	-2	1.77e-07
35	179643	F	35	233698	-2	1.77e-07
35	192438	P	35	238829	-2	1.77e-07
35	218612	F	35	372294	-2	1.77e-07
35	233193	P	35	280677	-2	1.77e-07
32	16711	P	32	58105	-1	2.03e-07
32	233742	F	32	314330	-1	2.03e-07
37	30280	F	37	246083	-3	4.33e-07
37	69634	F	37	88001	-3	4.33e-07
37	142023	P	37	353174	-3	4.33e-07
37	210672	P	37	360924	-3	4.33e-07
37	233076	P	37	280777	-3	4.33e-07
34	16613	F	34	323499	-2	6.68e-07
34	113626	F	34	113663	-2	6.68e-07
31	20390	P	31	169611	-1	7.87e-07
31	49131	P	31	352410	-1	7.87e-07
31	92855	F	31	93206	-1	7.87e-07
31	201117	F	31	358178	-1	7.87e-07
31	284046	F	31	347995	-1	7.87e-07
36	10189	P	36	216553	-3	1.59e-06
36	20454	P	36	30853	-3	1.59e-06
36	244468	F	36	318290	-3	1.59e-06
36	257221	P	36	358945	-3	1.59e-06
33	145587	P	33	213855	-2	2.51e-06
30	50992	P	30	142018	-1	3.05e-06
30	114859	F	30	371568	-1	3.05e-06
30	124489	P	30	209873	-1	3.05e-06
30	233006	P	30	280854	-1	3.05e-06
35	24318	P	35	299296	-3	5.84e-06
35	36483	F	35	338526	-3	5.84e-06
35	113663	P	35	219429	-3	5.84e-06
35	179408	P	35	277801	-3	5.84e-06
35	231724	F	35	335389	-3	5.84e-06
32	72825	P	32	72825	-2	9.45e-06
32	139377	P	32	148357	-2	9.45e-06
32	188162	P	32	240760	-2	9.45e-06
32	320548	F	32	335992	-2	9.45e-06
34	53923	P	34	207660	-3	2.14e-05
34	57896	F	34	90538	-3	2.14e-05
34	57896	P	34	240808	-3	2.14e-05
34	69642	F	34	88009	-3	2.14e-05
34	102324	F	34	261306	-3	2.14e-05
34	128612	F	34	368845	-3	2.14e-05
34	174309	F	34	257324	-3	2.14e-05
34	175972	F	34	251569	-3	2.14e-05
34	215346	P	34	319435	-3	2.14e-05
34	227766	P	34	371288	-3	2.14e-05
31	1259	F	31	142165	-2	3.54e-05
31	4675	P	31	323544	-2	3.54e-05
31	18746	P	31	187158	-2	3.54e-05
31	24716	F	31	263902	-2	3.54e-05
31	26377	F	31	317391	-2	3.54e-05
31	66154	P	31	263902	-2	3.54e-05
31	73887	F	31	149636	-2	3.54e-05
31	135645	F	31	304587	-2	3.54e-05
31	158302	F	31	369435	-2	3.54e-05
31	225888	F	31	226020	-2	3.54e-05
31	283939	F	31	283990	-2	3.54e-05
31	284523	F	31	284672	-2	3.54e-05
33	1154	P	33	357795	-3	7.79e-05
33	119898	F	33	297514	-3	7.79e-05
33	192860	P	33	309761	-3	7.79e-05
33	210689	P	33	360911	-3	7.79e-05
33	222341	P	33	222540	-3	7.79e-05
33	225930	F	33	226157	-3	7.79e-05
33	233267	P	33	280605	-3	7.79e-05
33	318918	F	33	324275	-3	7.79e-05
30	99556	F	30	335191	-2	0.000133
30	109463	P	30	109481	-2	0.000133
30	131048	F	30	155414	-2	0.000133
30	179687	F	30	314330	-2	0.000133
30	200084	P	30	233543	-2	0.000133
30	253097	P	30	310483	-2	0.000133
30	257184	F	30	356589	-2	0.000133
30	283901	P	30	357880	-2	0.000133
30	284527	F	30	284627	-2	0.000133
32	18654	F	32	215632	-3	0.000283
32	84813	P	32	250619	-3	0.000283
32	122403	P	32	146489	-3	0.000283
32	157957	P	32	251907	-3	0.000283
32	342878	F	32	365910	-3	0.000283
31	1071	P	31	313169	-3	0.00103
31	25464	F	31	316618	-3	0.00103
31	25941	F	31	316990	-3	0.00103
31	27708	P	31	309906	-3	0.00103
31	67295	F	31	97415	-3	0.00103
31	84831	P	31	250602	-3	0.00103
31	90537	P	31	301749	-3	0.00103
31	158478	F	31	353601	-3	0.00103
31	159661	P	31	313169	-3	0.00103
31	176872	P	31	277459	-3	0.00103
31	188275	F	31	203383	-3	0.00103
31	207716	F	31	324691	-3	0.00103
31	215632	F	31	257335	-3	0.00103
31	226723	F	31	226757	-3	0.00103
31	280027	F	31	280351	-3	0.00103
31	284623	F	31	284672	-3	0.00103
31	299300	F	31	309143	-3	0.00103
31	299977	P	31	311128	-3	0.00103
31	356962	P	31	359057	-3	0.00103
30	707	F	30	324013	-3	0.00371
30	1067	P	30	312254	-3	0.00371
30	2481	F	30	50313	-3	0.00371
30	4642	F	30	59462	-3	0.00371
30	10959	F	30	11212	-3	0.00371
30	16692	F	30	211982	-3	0.00371
30	22240	F	30	192201	-3	0.00371
30	44362	F	30	134384	-3	0.00371
30	48229	P	30	269051	-3	0.00371
30	53956	P	30	207588	-3	0.00371
30	90580	F	30	188154	-3	0.00371
30	99483	F	30	139381	-3	0.00371
30	132014	F	30	155396	-3	0.00371
30	142524	F	30	257185	-3	0.00371
30	159744	P	30	357798	-3	0.00371
30	179718	F	30	233778	-3	0.00371
30	179723	F	30	314373	-3	0.00371
30	189122	F	30	264005	-3	0.00371
30	192201	F	30	232317	-3	0.00371
30	192445	P	30	337746	-3	0.00371
30	200928	F	30	313112	-3	0.00371
30	204078	F	30	300092	-3	0.00371
30	214355	F	30	234073	-3	0.00371
30	218692	F	30	372383	-3	0.00371
30	240812	F	30	301749	-3	0.00371
30	251732	P	30	258507	-3	0.00371
30	259539	F	30	280038	-3	0.00371
30	306632	F	30	308945	-3	0.00371
30	344805	F	30	348409	-3	0.00371

## Sheet: Scutellaria_tsinyunensis
length	Starting position of the first	type	length	Starting position of the second	Repetitive distance	E-value
175	255531	F	175	353898	0	1.54e-95		30–39	40–49	50–99	100–399	>400	Total
104	59463	P	104	193430	0	8.57e-53		134	15	20	2	0	171
90	67186	F	90	205353	0	2.3e-44
80	32014	F	80	217377	0	2.41e-38
74	78183	P	74	140680	0	9.88e-35
72	93768	F	72	212528	0	1.58e-33
72	25423	P	72	114688	-1	3.42e-31
67	89341	F	67	349010	0	1.62e-30
64	77146	F	64	211605	0	1.04e-28
62	3335	F	62	25004	0	1.66e-27
67	193379	F	67	237845	-2	3.22e-26
59	89183	P	59	319744	-1	1.88e-23
59	100133	F	59	101627	-1	1.88e-23
61	103436	F	61	193552	-2	1.09e-22
53	34115	P	53	184116	0	4.35e-22
51	193395	F	51	237861	0	6.95e-21
50	89192	P	50	319744	0	2.78e-20
50	194176	P	50	346746	0	2.78e-20
49	22998	F	49	148100	0	1.11e-19
52	15613	P	52	148403	-1	2.71e-19
58	51745	P	58	252210	-3	3.54e-19
58	247684	P	58	296587	-3	3.54e-19
51	103446	F	51	193562	-1	1.06e-18
49	260754	P	49	298367	-1	1.64e-17
44	139113	F	44	258784	0	1.14e-16
44	172770	F	44	347202	0	1.14e-16
46	23019	F	46	295817	-1	9.83e-16
42	19452	P	42	316595	0	1.82e-15
40	193388	P	40	258881	0	2.92e-14
42	15407	F	42	22921	-1	2.3e-13
44	295101	F	44	296875	-2	9.7e-13
37	173534	F	37	262193	0	1.87e-12
40	266203	F	40	266357	-1	3.5e-12
35	90296	P	35	317906	0	2.99e-11
41	67348	F	41	205515	-2	5.38e-11
41	314288	P	41	349416	-2	5.38e-11
37	2747	F	37	64209	-1	2.07e-10
37	101836	P	37	215305	-1	2.07e-10
33	25372	P	33	93286	0	4.78e-10
33	32698	P	33	170519	0	4.78e-10
33	78354	F	33	130197	0	4.78e-10
33	89557	P	33	277836	0	4.78e-10
33	115711	P	33	283684	0	4.78e-10
33	237861	P	33	258881	0	4.78e-10
42	249873	F	42	353435	-3	5.65e-10
39	148037	P	39	187292	-2	7.78e-10
32	19482	P	32	19482	0	1.91e-09
32	102133	P	32	193689	0	1.91e-09
32	262929	P	32	262929	0	1.91e-09
41	178303	P	41	187292	-3	2.1e-09
38	51765	P	38	252210	-2	2.95e-09
35	297925	F	35	333990	-1	3.14e-09
31	103466	F	31	193582	0	7.65e-09
31	188046	F	31	190124	0	7.65e-09
31	213713	P	31	331874	0	7.65e-09
40	249881	F	40	353443	-3	7.78e-09
37	30997	P	37	351873	-2	1.12e-08
37	35317	F	37	316625	-2	1.12e-08
34	33342	F	34	171290	-1	1.22e-08
30	10761	F	30	106461	0	3.06e-08
30	244159	F	30	244680	0	3.06e-08
36	63792	P	36	298374	-2	4.23e-08
36	101837	F	36	235207	-2	4.23e-08
33	71034	P	33	220565	-1	4.73e-08
38	234869	F	38	353494	-3	1.06e-07
35	63793	F	35	260761	-2	1.6e-07
35	90706	P	35	162195	-2	1.6e-07
35	202182	P	35	320225	-2	1.6e-07
37	38442	P	37	81948	-3	3.92e-07
37	118199	F	37	136577	-3	3.92e-07
37	184641	F	37	216069	-3	3.92e-07
34	162196	F	34	162233	-2	6.03e-07
34	247708	P	34	296587	-2	6.03e-07
31	21107	F	31	306747	-1	7.11e-07
31	35695	F	31	72412	-1	7.11e-07
31	141420	F	31	141771	-1	7.11e-07
31	215305	P	31	235212	-1	7.11e-07
36	18744	P	36	106564	-3	1.44e-06
36	18938	F	36	43603	-3	1.44e-06
36	21171	P	36	31570	-3	1.44e-06
36	87829	P	36	282202	-3	1.44e-06
36	249927	F	36	353489	-3	1.44e-06
33	49858	P	33	244726	-2	2.27e-06
33	85131	F	33	181081	-2	2.27e-06
33	168109	F	33	326250	-2	2.27e-06
30	49086	F	30	163429	-1	2.75e-06
35	13209	F	35	25035	-3	5.28e-06
35	90705	P	35	162233	-3	5.28e-06
35	202198	P	35	320209	-3	5.28e-06
35	222563	F	35	299152	-3	5.28e-06
35	304600	F	35	305000	-3	5.28e-06
32	59517	F	32	258834	-2	8.53e-06
32	121389	P	32	121389	-2	8.53e-06
32	178312	P	32	187292	-2	8.53e-06
32	193448	P	32	258834	-2	8.53e-06
34	34984	F	34	54221	-3	1.93e-05
34	48806	P	34	99031	-3	1.93e-05
34	86622	F	34	248790	-3	1.93e-05
34	106461	F	34	139113	-3	1.93e-05
34	106461	F	34	258784	-3	1.93e-05
34	118207	F	34	136585	-3	1.93e-05
34	150894	P	34	336687	-3	1.93e-05
34	302045	F	34	340669	-3	1.93e-05
31	7922	F	31	191025	-2	3.2e-05
31	25433	P	31	334099	-2	3.2e-05
31	27094	P	31	250831	-2	3.2e-05
31	46953	P	31	168368	-2	3.2e-05
31	97164	F	31	97296	-2	3.2e-05
31	114719	F	31	334099	-2	3.2e-05
31	122453	P	31	177034	-2	3.2e-05
31	193390	P	31	244224	-2	3.2e-05
31	237856	P	31	244224	-2	3.2e-05
31	244163	F	31	258837	-2	3.2e-05
31	244224	F	31	258888	-2	3.2e-05
33	93617	P	33	93816	-3	7.04e-05
33	97206	F	33	97433	-3	7.04e-05
33	249308	P	33	284916	-3	7.04e-05
30	2027	P	30	344893	-2	0.00012
30	34106	P	30	340813	-2	0.00012
30	43466	F	30	54601	-2	0.00012
30	81582	P	30	265204	-2	0.00012
30	148121	F	30	295817	-2	0.00012
30	158033	P	30	158051	-2	0.00012
30	201925	F	30	253887	-2	0.00012
30	266323	F	30	266370	-2	0.00012
32	43428	F	32	205773	-3	0.000256
32	133384	F	32	347369	-3	0.000256
32	168712	P	32	346081	-3	0.000256
32	314302	P	32	349411	-3	0.000256
31	1381	P	31	12532	-3	0.000928
31	2603	F	31	28425	-3	0.000928
31	3366	F	31	13209	-3	0.000928
31	10760	F	31	139112	-3	0.000928
31	26181	P	31	251604	-3	0.000928
31	26658	P	31	251232	-3	0.000928
31	31006	P	31	351870	-3	0.000928
31	34479	P	31	36575	-3	0.000928
31	54129	F	31	257263	-3	0.000928
31	59630	F	31	74672	-3	0.000928
31	79005	F	31	285332	-3	0.000928
31	86908	P	31	340661	-3	0.000928
31	97988	F	31	98022	-3	0.000928
31	115860	F	31	145980	-3	0.000928
31	133402	F	31	347387	-3	0.000928
31	168189	P	31	216481	-3	0.000928
31	255046	P	31	316705	-3	0.000928
30	256	P	30	316710	-3	0.00335
30	3566	F	30	5879	-3	0.00335
30	10761	F	30	54728	-3	0.00335
30	10761	F	30	258784	-3	0.00335
30	12419	P	30	75366	-3	0.00335
30	19090	F	30	135701	-3	0.00335
30	22957	F	30	63556	-3	0.00335
30	54728	F	30	106461	-3	0.00335
30	59144	F	30	59282	-3	0.00335
30	59509	F	30	139155	-3	0.00335
30	63800	P	30	298372	-3	0.00335
30	72223	P	30	255104	-3	0.00335
30	90717	P	30	162189	-3	0.00335
30	102321	P	30	283642	-3	0.00335
30	139155	P	30	193458	-3	0.00335
30	148048	P	30	187290	-3	0.00335
30	171276	F	30	239124	-3	0.00335
30	184148	F	30	340813	-3	0.00335
30	192287	P	30	230443	-3	0.00335
30	201888	F	30	253843	-3	0.00335
30	207700	F	30	211304	-3	0.00335
30	234310	F	30	328951	-3	0.00335
30	282944	F	30	283197	-3	0.00335
30	317977	F	30	338458	-3	0.00335
30	339490	P	30	346258	-3	0.00335

## Sheet: Vitex_trifolia
length	Starting position of the first	type	length	Starting position of the second	Repetitive distance	E-value
199	22763	P	199	130176	0	3.29e-110		30–39	40–49	50–99	100–399	>400	Total
138	1221	P	138	151444	0	1.75e-73		117	27	24	3	0	171
98	41239	F	98	226218	0	2.11e-49
101	15950	P	101	230555	-1	1e-48
98	54163	F	98	148874	-2	9.04e-45
93	135762	F	93	253811	-3	7.59e-40
77	52409	P	77	141753	0	9.3e-37
75	135780	F	75	253829	-1	3.35e-33
74	38401	F	74	193169	-1	1.32e-32
72	142585	P	72	178671	-1	2.06e-31
61	27604	F	61	104131	0	3.99e-27
61	135794	F	61	253843	0	3.99e-27
59	182251	P	59	254690	0	6.39e-26
62	3152	F	62	12464	-1	1.86e-25
58	38339	F	58	193107	0	2.56e-25
64	135754	P	64	223655	-2	1.13e-24
53	142604	P	53	178671	0	2.62e-22
56	135762	P	56	223655	-1	6.87e-22
62	223655	P	62	253805	-3	1.02e-21
61	91029	F	61	143144	-3	3.88e-21
55	44857	P	55	55919	-2	2.19e-19
57	54274	F	57	148985	-3	8.08e-19
57	171117	F	57	171201	-3	8.08e-19
54	93611	F	54	93665	-2	8.43e-19
53	93946	F	53	94653	-2	3.25e-18
46	31418	F	46	82015	0	4.29e-18
46	94450	P	46	134881	0	4.29e-18
49	29971	F	49	257390	-1	9.85e-18
43	2235	F	43	162947	0	2.74e-16
52	10810	F	52	92199	-3	6.25e-16
52	162987	P	52	243889	-3	6.25e-16
42	9932	F	42	73044	0	1.1e-15
42	135776	P	42	223655	0	1.1e-15
41	100215	F	41	139634	0	4.39e-15
44	93955	F	44	94662	-1	9.06e-15
40	51502	F	40	57053	0	1.76e-14
49	26945	F	49	193097	-3	3.33e-14
46	93509	F	46	245733	-2	3.99e-14
48	91046	F	48	143161	-3	1.25e-13
38	16118	P	38	213662	0	2.81e-13
38	27835	F	38	52951	0	2.81e-13
41	38856	P	41	95516	-1	5.4e-13
41	134316	F	41	193104	-1	5.4e-13
46	10799	F	46	92188	-3	1.76e-12
43	38888	P	43	243889	-2	2.23e-12
36	10168	F	36	123354	0	4.5e-12
36	29984	F	36	257403	0	4.5e-12
36	203298	F	36	204993	0	4.5e-12
45	98313	F	45	170576	-3	6.57e-12
39	93626	F	39	93680	-1	8.22e-12
35	94532	P	35	134822	0	1.8e-11
44	43481	P	44	50529	-3	2.45e-11
44	227555	F	44	258895	-3	2.45e-11
38	17748	P	38	57002	-1	3.2e-11
38	38339	F	38	134319	-1	3.2e-11
41	10821	F	41	92210	-2	3.24e-11
41	143591	P	41	193103	-2	3.24e-11
40	81292	F	40	170580	-2	1.23e-10
42	38347	P	42	194761	-3	3.4e-10
42	193115	P	42	194761	-3	3.4e-10
39	104513	F	39	123265	-2	4.69e-10
39	163000	P	39	243889	-2	4.69e-10
36	10138	P	36	12834	-1	4.86e-10
36	171138	F	36	171222	-1	4.86e-10
41	104511	F	41	205552	-3	1.26e-09
41	189022	F	41	229468	-3	1.26e-09
31	50347	P	31	267716	0	4.6e-09
31	93524	F	31	245748	0	4.6e-09
31	101658	F	31	103768	0	4.6e-09
40	134316	P	40	143591	-3	4.69e-09
37	38339	P	37	143591	-2	6.74e-09
37	142711	P	37	178576	-2	6.74e-09
37	223680	P	37	253805	-2	6.74e-09
34	183233	F	34	255339	-1	7.34e-09
36	2273	P	36	243899	-2	2.55e-08
36	26958	F	36	38342	-2	2.55e-08
36	26958	F	36	193110	-2	2.55e-08
33	44360	F	33	227667	-1	2.85e-08
33	142994	P	33	178295	-1	2.85e-08
38	26952	F	38	134316	-3	6.4e-08
38	38888	F	38	162996	-3	6.4e-08
35	257846	F	35	265619	-2	9.63e-08
32	38192	P	32	100761	-1	1.11e-07
32	55871	P	32	228380	-1	1.11e-07
32	143554	P	32	161998	-1	1.11e-07
37	36975	F	37	124486	-3	2.36e-07
37	134728	F	37	170659	-3	2.36e-07
34	16024	P	34	230548	-2	3.63e-07
34	96276	F	34	194774	-2	3.63e-07
34	142726	P	34	178564	-2	3.63e-07
34	143487	P	34	254323	-2	3.63e-07
31	44881	P	31	55919	-1	4.28e-07
31	81333	F	31	170620	-1	4.28e-07
31	92936	F	31	149125	-1	4.28e-07
31	98327	F	31	170590	-1	4.28e-07
36	2273	F	36	162993	-3	8.67e-07
36	63209	F	36	123229	-3	8.67e-07
36	63353	F	36	99926	-3	8.67e-07
33	17760	P	33	56995	-2	1.37e-06
33	96275	P	33	98306	-2	1.37e-06
30	18865	P	30	19732	-1	1.66e-06
30	26960	P	30	96278	-1	1.66e-06
30	81350	F	30	98382	-1	1.66e-06
30	113289	P	30	174290	-1	1.66e-06
35	14765	P	35	54347	-3	3.18e-06
35	26948	P	35	96285	-3	3.18e-06
35	36987	F	35	124498	-3	3.18e-06
35	40076	F	35	193916	-3	3.18e-06
35	81289	F	35	98314	-3	3.18e-06
32	38344	P	32	96276	-2	5.14e-06
32	49586	P	32	243486	-2	5.14e-06
32	96276	P	32	193112	-2	5.14e-06
32	98620	F	32	226975	-2	5.14e-06
32	104520	F	32	205561	-2	5.14e-06
34	38907	F	34	163015	-3	1.16e-05
34	38907	P	34	243879	-3	1.16e-05
34	104742	P	34	245358	-3	1.16e-05
34	126076	F	34	262950	-3	1.16e-05
31	51501	F	31	69039	-2	1.93e-05
31	57913	F	31	138413	-2	1.93e-05
31	71293	F	31	204278	-2	1.93e-05
31	129030	P	31	253434	-2	1.93e-05
31	166196	P	31	229312	-2	1.93e-05
31	189032	F	31	229478	-2	1.93e-05
33	2276	F	33	38888	-3	4.24e-05
33	7523	F	33	87893	-3	4.24e-05
33	26920	P	33	161328	-3	4.24e-05
33	27033	F	33	81356	-3	4.24e-05
33	43676	P	33	260394	-3	4.24e-05
33	57044	P	33	57243	-3	4.24e-05
33	120880	F	33	139677	-3	4.24e-05
30	2426	F	30	15914	-2	7.21e-05
30	10312	P	30	11532	-2	7.21e-05
30	26960	F	30	98306	-2	7.21e-05
30	57053	F	30	69040	-2	7.21e-05
30	104524	F	30	123276	-2	7.21e-05
30	113598	F	30	206802	-2	7.21e-05
30	143523	P	30	162022	-2	7.21e-05
32	26958	P	32	143593	-3	0.000154
32	38344	F	32	98306	-3	0.000154
32	38403	F	32	60494	-3	0.000154
32	96276	P	32	134324	-3	0.000154
32	96288	P	32	193100	-3	0.000154
32	98306	F	32	134324	-3	0.000154
32	98306	F	32	193112	-3	0.000154
32	143450	P	32	162061	-3	0.000154
31	26963	P	31	194772	-3	0.000559
31	27049	F	31	134706	-3	0.000559
31	38347	F	31	170572	-3	0.000559
31	104729	P	31	245374	-3	0.000559
31	116537	F	31	201334	-3	0.000559
31	163041	P	31	243856	-3	0.000559
31	170572	F	31	193115	-3	0.000559
31	215951	F	31	215985	-3	0.000559
30	2567	P	30	150025	-3	0.00202
30	3383	F	30	5715	-3	0.00202
30	13023	F	30	257854	-3	0.00202
30	38351	F	30	134331	-3	0.00202
30	45547	P	30	67891	-3	0.00202
30	52765	P	30	247882	-3	0.00202
30	56615	F	30	193302	-3	0.00202
30	60506	F	30	134460	-3	0.00202
30	81302	F	30	98327	-3	0.00202
30	90086	P	30	143483	-3	0.00202
30	96275	P	30	170572	-3	0.00202
30	107827	P	30	228498	-3	0.00202
30	123276	F	30	205565	-3	0.00202
30	134331	F	30	193119	-3	0.00202
30	143453	P	30	233806	-3	0.00202
30	143454	P	30	152338	-3	0.00202
30	171107	F	30	171191	-3	0.00202
