# Supplementary material for: The Complete Mitochondrial Genome of Callicarpa americana L. Reveals the Structural Evolution and Size Differences in Lamiaceae
Source: Biology (Basel). 2025 Dec 5;14(12):1747. doi: 10.3390/biology14121747 (PMC12730959; doi:10.3390/biology14121747)
Supplement: Supplementary file 1 [file biology-14-01747-s001.zip › Table S5. Codon usage within the PCGs of the nine Lamiaceae mitogenomes.xlsx]

## Sheet: Sheet1
Table S5. Codon usage within the PCGs of the seven Fagaceae mitogenomes.
Amino acid	Codon	Number									aRSCU
		Callicarpa americana	Ajuga decumbens	Ajuga reptans	Lavandula angustifolia	Rotheca serrata	Salvia rosmarinus	Scutellaria barbata	Scutellaria tsinyunensis	Vitex trifolia	Callicarpa americana	Ajuga decumbens	Ajuga reptans	Lavandula angustifolia	Rotheca serrata	Salvia rosmarinus	Scutellaria barbata	Scutellaria tsinyunensis	Vitex trifolia
Ala	GCU	273	211	228	246	248	269	232	246	205	1.56	1.46	1.49	1.61	1.56	1.54	1.6	1.59	1.55
Ala	GCC	168	158	162	144	148	157	132	140	122	0.96	1.1	1.06	0.94	0.93	0.9	0.91	0.9	0.92
Ala	GCA	173	136	141	150	158	177	142	157	129	0.99	0.94	0.92	0.98	0.99	1.01	0.98	1.01	0.97
Ala	GCG	88	72	81	71	83	97	74	76	74	0.5	0.5	0.53	0.46	0.52	0.55	0.51	0.49	0.56
Cys	UGU	92	70	72	89	94	107	82	91	78	1.19	1.11	1.12	1.26	1.25	1.19	1.23	1.26	1.22
Cys	UGC	62	56	57	52	56	73	51	54	50	0.81	0.89	0.88	0.74	0.75	0.81	0.77	0.74	0.78
Asp	GAU	246	180	184	213	223	238	200	211	170	1.38	1.33	1.28	1.37	1.29	1.32	1.36	1.34	1.31
Asp	GAC	110	91	103	98	124	123	95	103	89	0.62	0.67	0.72	0.63	0.71	0.68	0.64	0.66	0.69
Glu	GAA	311	230	234	282	290	322	270	291	255	1.39	1.28	1.31	1.44	1.42	1.41	1.44	1.43	1.44
Glu	GAG	135	129	124	109	119	136	106	117	98	0.61	0.72	0.69	0.56	0.58	0.59	0.56	0.57	0.56
Phe	UUU	410	324	340	372	393	379	361	386	314	1.15	1.12	1.13	1.18	1.16	1.16	1.17	1.17	1.14
Phe	UUC	300	254	264	257	287	275	257	276	236	0.85	0.88	0.87	0.82	0.84	0.84	0.83	0.83	0.86
Gly	GGU	235	182	189	212	226	223	202	223	169	1.26	1.18	1.17	1.28	1.29	1.19	1.26	1.29	1.23
Gly	GGC	96	105	111	91	91	109	86	96	78	0.52	0.68	0.69	0.55	0.52	0.58	0.54	0.56	0.57
Gly	GGA	275	204	212	247	257	274	234	246	194	1.48	1.32	1.31	1.49	1.47	1.46	1.46	1.43	1.42
Gly	GGG	139	128	133	114	125	144	117	124	107	0.75	0.83	0.82	0.69	0.72	0.77	0.73	0.72	0.78
His	CAU	195	155	168	181	194	217	186	190	145	1.5	1.44	1.43	1.51	1.49	1.43	1.49	1.53	1.42
His	CAC	65	61	67	59	67	86	63	59	59	0.5	0.56	0.57	0.49	0.51	0.57	0.51	0.47	0.58
Ile	AUU	386	300	309	339	342	360	312	341	291	1.38	1.37	1.29	1.34	1.3	1.31	1.32	1.34	1.36
Ile	AUC	227	199	233	215	227	245	201	211	174	0.81	0.91	0.97	0.85	0.86	0.89	0.85	0.83	0.81
Ile	AUA	225	159	176	203	219	217	195	213	176	0.81	0.72	0.74	0.8	0.83	0.79	0.83	0.84	0.82
Lys	AAA	300	169	192	258	255	305	236	263	237	1.22	1.13	1.07	1.23	1.17	1.22	1.19	1.2	1.15
Lys	AAG	193	130	167	162	181	196	160	175	175	0.78	0.87	0.93	0.77	0.83	0.78	0.81	0.8	0.85
Leu	UUA	285	233	251	263	269	279	251	268	197	1.47	1.43	1.47	1.55	1.46	1.42	1.52	1.52	1.34
Leu	UUG	239	170	174	197	222	234	186	206	188	1.23	1.04	1.02	1.16	1.2	1.19	1.13	1.17	1.28
Leu	CUU	237	200	206	216	235	261	220	224	185	1.22	1.23	1.2	1.27	1.27	1.32	1.34	1.27	1.26
Leu	CUC	124	127	133	104	122	126	97	110	104	0.64	0.78	0.78	0.61	0.66	0.64	0.59	0.63	0.71
Leu	CUA	184	160	173	159	167	194	156	165	147	0.95	0.98	1.01	0.94	0.9	0.98	0.95	0.94	1
Leu	CUG	95	89	89	79	93	89	78	82	62	0.49	0.55	0.52	0.47	0.5	0.45	0.47	0.47	0.42
Met	AUG	289	234	244	262	272	309	247	268	202	1	1	1	1	1	1	1	1	1
Met	CUG	0	0	0	0	0	0	0	0	0	0	0	0	0	0	0	0	0	0
Met	UUG	0	0	0	0	0	0	0	0	0	0	0	0	0	0	0	0	0	0
Asn	AAU	236	161	175	211	226	234	190	214	182	1.38	1.34	1.33	1.39	1.37	1.36	1.36	1.38	1.34
Asn	AAC	105	80	89	92	103	109	90	97	89	0.62	0.66	0.67	0.61	0.63	0.64	0.64	0.62	0.66
Pro	CCU	222	163	170	188	219	212	202	207	165	1.54	1.34	1.38	1.49	1.58	1.4	1.6	1.55	1.5
Pro	CCC	110	126	118	96	109	128	98	103	87	0.76	1.03	0.96	0.76	0.78	0.85	0.77	0.77	0.79
Pro	CCA	163	122	125	142	144	169	133	143	119	1.13	1	1.01	1.13	1.04	1.12	1.05	1.07	1.08
Pro	CCG	82	76	80	78	84	96	73	82	70	0.57	0.62	0.65	0.62	0.6	0.63	0.58	0.61	0.63
Gln	CAA	243	178	199	212	227	229	195	209	179	1.5	1.44	1.45	1.5	1.48	1.4	1.49	1.49	1.44
Gln	CAG	80	70	76	71	79	98	67	71	69	0.5	0.56	0.55	0.5	0.52	0.6	0.51	0.51	0.56
Arg	CGU	147	110	123	123	140	141	132	134	116	1.2	1.24	1.19	1.22	1.22	1.09	1.27	1.22	1.16
Arg	CGC	72	57	64	58	62	86	61	64	56	0.59	0.64	0.62	0.58	0.54	0.66	0.58	0.58	0.56
Arg	CGA	167	113	123	137	150	164	136	146	131	1.37	1.27	1.19	1.36	1.31	1.26	1.3	1.33	1.31
Arg	CGG	78	73	69	70	79	93	72	78	66	0.64	0.82	0.67	0.69	0.69	0.72	0.69	0.71	0.66
Arg	AGA	184	104	134	142	174	181	151	154	149	1.51	1.17	1.3	1.41	1.52	1.4	1.45	1.4	1.49
Arg	AGG	85	77	106	75	83	113	74	82	84	0.7	0.87	1.03	0.74	0.72	0.87	0.71	0.75	0.84
Ser	UCU	241	177	189	209	224	233	195	217	188	1.45	1.31	1.37	1.44	1.42	1.37	1.37	1.42	1.43
Ser	UCC	162	147	154	137	154	170	143	149	128	0.98	1.09	1.11	0.95	0.98	1	1.01	0.98	0.97
Ser	UCA	187	150	151	164	180	196	172	177	142	1.13	1.11	1.09	1.13	1.14	1.15	1.21	1.16	1.08
Ser	UCG	132	99	97	116	121	136	109	120	118	0.8	0.74	0.7	0.8	0.77	0.8	0.77	0.79	0.9
Ser	AGU	170	142	140	153	169	167	146	161	132	1.03	1.05	1.01	1.06	1.07	0.98	1.03	1.06	1
Ser	AGC	103	93	99	89	98	119	87	90	81	0.62	0.69	0.72	0.62	0.62	0.7	0.61	0.59	0.62
Thr	ACU	199	146	154	175	172	198	173	175	140	1.42	1.35	1.31	1.4	1.32	1.36	1.45	1.39	1.33
Thr	ACC	145	130	138	132	137	153	121	132	110	1.03	1.2	1.17	1.06	1.05	1.05	1.01	1.05	1.05
Thr	ACA	142	98	112	126	141	153	123	131	106	1.01	0.91	0.95	1.01	1.08	1.05	1.03	1.04	1.01
Thr	ACG	75	59	66	66	70	77	60	64	64	0.53	0.55	0.56	0.53	0.54	0.53	0.5	0.51	0.61
Val	GUU	208	171	182	182	188	206	176	189	146	1.23	1.24	1.23	1.22	1.2	1.21	1.24	1.23	1.19
Val	GUC	130	116	127	106	134	130	111	119	96	0.77	0.84	0.86	0.71	0.85	0.76	0.78	0.78	0.78
Val	GUA	205	145	154	189	173	196	167	181	155	1.21	1.05	1.04	1.26	1.1	1.15	1.17	1.18	1.26
Val	GUG	136	119	127	121	134	148	116	125	94	0.8	0.86	0.86	0.81	0.85	0.87	0.81	0.81	0.77
Trp	UGG	164	146	155	146	159	180	142	153	131	1	1	1	1	1	1	1	1	1
Tyr	UAU	264	205	212	238	244	260	222	249	195	1.54	1.49	1.46	1.54	1.54	1.48	1.53	1.55	1.52
Tyr	UAC	79	71	79	71	73	92	69	73	61	0.46	0.51	0.54	0.46	0.46	0.52	0.47	0.45	0.48
Total		10873	8640	9204	9559	#REF!	11088	9235	9901	8359	61.04	61.01	60.97	#REF!	10237	60.97	60.98	60.98	61.02
a Relative synonymous codon usage.
	Amino acid	Callicarpa americana	Ajuga decumbens	Ajuga reptans	Lavandula angustifolia	Rotheca serrata	Salvia rosmarinus	Scutellaria barbata	Scutellaria tsinyunensis	Vitex trifolia
	Ala	702	577	612	611	637	700	580	619	530
	Cys	154	126	129	141	150	180	133	145	128
	Asp	356	271	287	311	347	361	295	314	259
	Glu	446	359	358	391	409	458	376	408	353
	Phe	710	578	604	629	680	654	618	662	550
	Gly	745	619	645	664	699	750	639	689	548
	His	260	216	235	240	261	303	249	249	204
	Ile	838	658	718	757	788	822	708	765	641
	Lys	493	299	359	420	436	501	396	438	412
	Leu	1164	979	1026	1018	1108	1183	988	1055	883
	Met	289	234	244	262	272	309	247	268	202
	Asn	341	241	264	303	329	343	280	311	271
	Pro	577	487	493	504	556	605	506	535	441
	Gln	323	248	275	283	306	327	262	280	248
	Arg	733	534	619	605	688	778	626	658	602
	Ser	995	808	830	868	946	1021	852	914	789
	Thr	561	433	470	499	520	581	477	502	420
	Val	679	551	590	598	629	680	570	614	491
	Trp	164	146	155	146	159	180	142	153	131
	Tyr	343	276	291	309	317	352	291	322	256
	Total	10873	8640	9204	9559	10237	11088	9235	9901	8359
	Frequency (%)	Callicarpa americana	Ajuga decumbens	Ajuga reptans	Lavandula angustifolia	Rotheca serrata	Salvia rosmarinus	Scutellaria barbata	Scutellaria tsinyunensis	Vitex trifolia
	Ala	0.0645636	0.0667824	0.0664928	0.0639188	0.0622253	0.0631313	0.0628045	0.0625189	0.0634047
	Cys	0.0141635	0.0145833	0.0140156	0.0147505	0.0146527	0.0162338	0.0144017	0.014645	0.0153128
	Asp	0.0327417	0.0313657	0.0311821	0.0325348	0.0338966	0.0325577	0.0319437	0.031714	0.0309846
	Glu	0.041019	0.0415509	0.0388961	0.0409039	0.0399531	0.0413059	0.0407147	0.041208	0.0422299
	Phe	0.0652994	0.0668981	0.0656236	0.0658019	0.0664257	0.0589827	0.0669193	0.0668619	0.0657973
	Gly	0.0685183	0.0716435	0.0700782	0.0694633	0.0682817	0.0676407	0.0691933	0.0695889	0.0655581
	His	0.0239124	0.025	0.0255324	0.0251072	0.0254958	0.0273268	0.0269626	0.025149	0.0244048
	Ile	0.0770716	0.0761574	0.0780096	0.0791924	0.0769757	0.0741342	0.0766649	0.0772649	0.0766838
	Lys	0.0453417	0.0346065	0.0390048	0.0439377	0.0425906	0.045184	0.0428803	0.044238	0.0492882
	Leu	0.107054	0.11331	0.111473	0.106496	0.108235	0.106692	0.106984	0.106555	0.105635
	Met	0.0265796	0.0270833	0.0265102	0.0274087	0.0265703	0.027868	0.0267461	0.027068	0.0241656
	Asn	0.0313621	0.0278935	0.0286832	0.0316979	0.0321383	0.0309343	0.0303194	0.031411	0.0324201
	Pro	0.0530672	0.0563657	0.0535637	0.0527252	0.0543128	0.0545635	0.0547916	0.0540349	0.0527575
	Gln	0.0297066	0.0287037	0.0298783	0.0296056	0.0298916	0.0294913	0.0283703	0.02828	0.0296686
	Arg	0.0674147	0.0618056	0.0672534	0.0632911	0.0672072	0.0701659	0.0677856	0.0664579	0.0720182
	Ser	0.0915111	0.0935185	0.0901782	0.0908045	0.0924099	0.0920815	0.0922577	0.0923139	0.0943893
	Thr	0.0515957	0.0501157	0.0510648	0.0522021	0.0507961	0.052399	0.0516513	0.0507019	0.0502452
	Val	0.0624483	0.0637731	0.0641026	0.0625588	0.0614438	0.0613276	0.0617217	0.0620139	0.0587391
	Trp	0.0150832	0.0168981	0.0168405	0.0152736	0.0155319	0.0162338	0.0153763	0.015453	0.0156717
	Tyr	0.031546	0.0319444	0.0316167	0.0323256	0.0309661	0.031746	0.0315106	0.032522	0.0306257
