# Supplementary material for: The Complete Mitochondrial Genome of Callicarpa americana L. Reveals the Structural Evolution and Size Differences in Lamiaceae
Source: Biology (Basel). 2025 Dec 5;14(12):1747. doi: 10.3390/biology14121747 (PMC12730959; doi:10.3390/biology14121747)
Supplement: Supplementary file 1 [file biology-14-01747-s001.zip › Table S6. The RNA editing sites identified in Callicarpa americana mitogenome.xlsx]

## Sheet: Sheet1
Table S6. The RNA editing sites identified in the nine Lamiaceae mitogenomes.
Gene	Species	Base position	Aminoposition	Edited site position	Codon change	Amino change	Left motifs	Edited site	Right motifs	Probability			Number of RNA edits (Ajuga_decumbens)	Number of RNA edits (Ajuga_reptans)	Number of RNA edits (Callicarpa_americana)	Number of RNA edits (Lavandula_angustifolia)	Number of RNA edits (Rotheca_serrata)	Number of RNA edits (Salvia_rosmarinus)	Number of RNA edits (Scutellaria_barbata)	Number of RNA edits (Scutellaria_tsinyunensis)	Number of RNA edits (Vitex_trifolia)
atp4	Ajuga_decumbens	74	25	2	CAA->AAT	Gln->Asn	TTTAAGTTCGAAGAAGGTCT	C	AATCTATAATGAGGAGATTA	0.932		atp1	0	0	0	0	0	0	0	0	0
atp4	Ajuga_decumbens	200	67	2	CGC->GCA	Arg->Ala	CCAGGCTATTCAGGAGGAAT	C	GCAGCAATTCCCCAATCCTA	0.992		atp4	3	3	12	11	12	12	11	11	12
atp4	Ajuga_decumbens	392	131	2	CAA->AAA	Gln->Lys	CGCTAAGTTAGCAACACTTC	C	AAATGCCACCTCCTCCCGTC	0.998		atp6	6	6	11	8	9	0	9	9	0
atp6	Ajuga_decumbens	54	18	3	CAT->ATG	His->Met	TTCACAAATCCATCCCTCTT	C	ATGCTACTCACTCTCAGTTT	0.905		atp8	2	2	2	3	1	4	3	3	3
atp6	Ajuga_decumbens	122	41	2	CAG->AGT	Gln->Ser	TAAAAAGGGCGGAGGAAAGT	C	AGTACCAAATGCCTGGCAAT	0.996		atp9	0	1	2	1	2	1	1	1	0
atp6	Ajuga_decumbens	164	55	2	CAT->ATT	His->Ile	CCTGGTAGAGCTTCTTTATT	C	ATTTGTACTAAACCTGGTAA	0.926		ccmB	35	35	38	36	39	37	38	38	37
atp6	Ajuga_decumbens	236	79	2	CGG->GGT	Arg->Gly	AGAGTTTTTCCCTTGCATCT	C	GGTGACTTTGACTTTCTTGT	0.997		ccmC	21	21	32	31	29	32	33	32	29
atp6	Ajuga_decumbens	401	134	2	CAT->ATT	His->Ile	GCTTCATTTTTTAAGCTTCT	C	ATTACCCGCAGGAGTCCCAC	0.999		ccmFC	12	12	12	2	13	14	12	12	12
atp6	Ajuga_decumbens	460	154	1	CCT->CTT	Pro->Leu	TAGTACTCCTTGAGCTAATC	C	CTTATTCCTTCCGCGCATTG	0.995		ccmFN	26	26	27	27	27	27	27	27	25
atp8	Ajuga_decumbens	30	10	3	CAC->ACA	His->Thr	TTAGATAAATTCACCTATTT	C	ACACAATTCTTCTGGTTATG	0.967		cob	0	6	10	10	10	9	10	10	10
atp8	Ajuga_decumbens	58	20	1	CTC->TCT	Leu->Ser	TCTTCTGGTTATGCCTTTTC	C	TCTTTACTTTCTATATTGCT	0.999		cox1	17	17	13	16	18	17	18	18	0
cox1	Ajuga_decumbens	242	81	2	CTG->TGG	Leu->Trp	GCCAGCGATGATAGGTGGAT	C	TGGTAATTGGTCTGTTCCGA	0.996		cox2	8	8	17	14	11	17	23	23	10
cox1	Ajuga_decumbens	254	85	2	CTG->TGT	Leu->Cys	AGGTGGATCTGGTAATTGGT	C	TGTTCCGATTCTGATAGGTG	1		cox3	4	4	9	9	9	9	9	9	9
cox1	Ajuga_decumbens	452	151	2	CTA->TAG	Leu->Stop	AGCAGTTGATTTAGCCATTT	C	TAGTCTTCATCTATCTGGTG	0.999		matR	10	10	10	9	8	9	10	10	10
cox1	Ajuga_decumbens	515	172	2	CCA->CAA	Pro->Gln	CAATTTTATAACAACTATCT	C	CAACATGCGTGGACCTGGAA	1		mttB	28	28	31	10	31	31	28	25	30
cox1	Ajuga_decumbens	551	184	2	CAC->ACC	His->Thr	TGGAATGACTATGCATAGAT	C	ACCCCTCTTTGTTTGGTCCG	0.997		nad1	26	26	27	25	29	21	6	28	24
cox1	Ajuga_decumbens	590	197	2	CAC->ACT	His->Thr	CGTTCTAGTGACAGCATTCC	C	ACTTTTATTATCACTTCCGG	0.999		nad2	30	30	31	29	29	18	19	28	31
cox1	Ajuga_decumbens	715	239	1	CGG->GGT	Arg->Gly	TATTATACCAGCATCTCTTT	C	GGTTCTTCGGTTTTAAATGG	0.989		nad2(2)	0	0	0	0	0	12	0	0	0
cox1	Ajuga_decumbens	866	289	2	CAG->AGC	Gln->Ser	TGGGGTATCTAAGACACAAT	C	AGCAGGTAACCAACGACATA	0.986		nad3	13	13	16	17	16	16	16	16	16
cox1	Ajuga_decumbens	1132	378	1	CAC->ACC	His->Thr	ATCGTTATCGACTACATAAT	C	ACCTTGGTATGATTAAACTA	0.979		nad4	44	45	44	41	46	41	46	46	0
cox1	Ajuga_decumbens	1198	400	1	CAA->AAC	Gln->Asn	GACATTCAGCACGACTACTT	C	AACTACATCGTGTCTGTCAA	0.969		nad4L	12	12	13	13	13	13	13	13	13
cox1	Ajuga_decumbens	1216	406	1	CAA->AAG	Gln->Lys	TTCAACTACATCGTGTCTGT	C	AAGTACTGGAAATCCCCGTA	0.952		nad5	29	29	31	27	28	15	28	28	29
cox1	Ajuga_decumbens	1722	574	3	CCG->CGG	Pro->Arg	CATCCTAATTCTGCCTGGAT	C	CGGTATCATAAGTCATATCG	0.998		nad6	10	10	10	10	14	10	10	10	9
cox1	Ajuga_decumbens	2147	716	2	CAC->ACT	His->Thr	TTGCTTTATTTGCAGGATTT	C	ACTATTGGGCAGGTAAAATC	0.998		nad7	27	27	29	27	26	26	28	29	0
cox1	Ajuga_decumbens	2366	789	2	CGT->GTT	Arg->Val	TATCCGTAGTTGGGATTTGT	C	GTTTCTTCGTGGTCGTAACA	1		nad9	8	8	9	8	7	8	9	9	0
cox1	Ajuga_decumbens	2394	798	3	CAA->AAG	Gln->Lys	CGTGGTCGTAACAATCACTT	C	AAGCAGTGGAAAGAACAAAA	0.999		rpl10	2	0	2	3	2	0	0	2	2
cox1	Ajuga_decumbens	2450	817	2	CCA->CAA	Pro->Gln	CTTGGGCTGTTGAACAGAAT	C	CAACCACACCAGAATGGATG	0.995		rpl16	0	0	5	4	5	4	4	4	5
cox1	Ajuga_decumbens	2460	820	3	CAG->AGA	Gln->Arg	TGAACAGAATCCAACCACAC	C	AGAATGGATGGTACAAAGTC	1		rpl2	0	2	2	0	2	2	0	0	2
cox2	Ajuga_decumbens	71	24	2	CTC->TCA	Leu->Ser	AGAGCCATGGCAATTAGGAT	C	TCAAGATGGAGCAACACCTA	0.992		rpl23	0	1	0	0	0	1	0	0	0
cox2	Ajuga_decumbens	149	50	2	CAG->AGT	Gln->Ser	TTTCTTTGTGATTCTGATTT	C	AGTTTTCGTATCATGGATCT	0.975		rpl5	0	0	6	6	5	6	6	6	6
cox2	Ajuga_decumbens	161	54	2	CAT->ATG	His->Met	TCTGATTTCAGTTTTCGTAT	C	ATGGATCTTGGTTCGCGCTT	0.945		rps10	0	0	4	4	5	4	4	3	3
cox2	Ajuga_decumbens	443	148	2	CGA->GAT	Arg->Asp	ACTCACTTTTGACAGTTATA	C	GATTCCAGAAGATGATCCAG	0.999		rps12	0	0	3	4	4	4	4	4	4
cox2	Ajuga_decumbens	461	154	2	CAG->AGA	Gln->Arg	TACGATTCCAGAAGATGATC	C	AGAATTAGGCCAATCACGTT	0.969		rps13	3	3	3	3	4	3	3	3	3
cox2	Ajuga_decumbens	476	159	2	CAC->ACG	His->Thr	TGATCCAGAATTAGGCCAAT	C	ACGTTTATTAGAAGTGGACA	0.997		rps14	0	0	2	0	2	1	3	2	2
cox2	Ajuga_decumbens	544	182	1	CCC->CCG	Pro->Pro	ATTTGCGTATTATTGTCACA	C	CCGCTGATGTACCTCATAGT	0.987		rps3	0	3	10	12	10	13	1	12	11
cox2	Ajuga_decumbens	632	211	2	CGG->GGT	Arg->Gly	TTTAAATCAGACCTCTATTT	C	GGTACAACGCGAAGGAGTTT	0.997		rps4	0	0	14	13	15	15	14	12	15
cox3	Ajuga_decumbens	311	104	2	CTT->TTC	Leu->Phe	TTTTGCTTTTTTTTGGGCTT	C	TTCTCATTCTTCTTTGGCAC	0.999		rps7	0	0	0	1	0	0	0	0	0
cox3	Ajuga_decumbens	314	105	2	CTC->TCA	Leu->Ser	TGCTTTTTTTTGGGCTTCTT	C	TCATTCTTCTTTGGCACCTA	0.999		sdh3	0	0	0	0	0	0	0	0	1
cox3	Ajuga_decumbens	419	140	2	CCC->CCC	Pro->Pro	TTTTCTGAATACCCTTATTC	C	CCCTTCATCCGGAGCTGCCG	0.989		sdh4	1	0	7	4	0	0	0	5	6
cox3	Ajuga_decumbens	764	255	2	CAT->ATT	His->Ile	GGACGTGGTTTGGCTATTCC	C	ATTTGTCTCCATCTACTGGT	1		Total	377	388	494	438	481	452	446	488	369
nad1	Ajuga_decumbens	13	5	1	CTT->TTC	Leu->Phe	NNNNNNNNATGTACATAGCT	C	TTCCAGCTGAAATACTTGGA	0.902
nad1	Ajuga_decumbens	215	72	2	CCC->CCT	Pro->Pro	ACCAAGTAGTGCTAATTTCT	C	CCTTTTTAGAATGGCTCCAG	1
nad1	Ajuga_decumbens	265	89	1	CGG->GGG	Arg->Gly	TTATGTTAAGTCTGGTCGCT	C	GGGCCGTTGTACCTTTTGAC	0.999
nad1	Ajuga_decumbens	307	103	1	CCG->CGA	Pro->Arg	ATGGTATGGTATTGTCAGAT	C	CGAACATAGGGCTACTTTAT	0.995
nad1	Ajuga_decumbens	308	103	2	CGA->GAA	Arg->Glu	TGGTATGGTATTGTCAGATC	C	GAACATAGGGCTACTTTATT	1
nad1	Ajuga_decumbens	376	126	1	CGG->GGT	Arg->Gly	ATGGAATTATTATAGCAGGT	C	GGTCTAGTAATTCGAAATAT	0.999
nad1	Ajuga_decumbens	401	134	2	CTC->TCT	Leu->Ser	TAGTAATTCGAAATATGCCT	C	TCTAGGAGCATTACGATCTG	1
nad1	Ajuga_decumbens	475	159	1	CTT->TTG	Leu->Leu	GTCTTATTCTTATTGTGCGC	C	TTGTGAGCGCGTTTGGATCC	0.97
nad1	Ajuga_decumbens	1725	575	3	CCC->CCC	Pro->Pro	CTGTACTAATATGTGTAGGT	C	CCCGTAATTCGAGTGAGATT	0.997
nad1	Ajuga_decumbens	1727	576	2	CCG->CGT	Pro->Arg	GTACTAATATGTGTAGGTCC	C	CGTAATTCGAGTGAGATTGT	0.989
nad1	Ajuga_decumbens	1728	576	3	CGT->GTA	Arg->Val	TACTAATATGTGTAGGTCCC	C	GTAATTCGAGTGAGATTGTC	0.995
nad1	Ajuga_decumbens	1735	579	1	CGA->GAG	Arg->Glu	ATGTGTAGGTCCCCGTAATT	C	GAGTGAGATTGTCATGGCGC	1
nad1	Ajuga_decumbens	1771	591	1	CCG->CGG	Pro->Arg	GGCGCAAAAGCAGATATGGT	C	CGGTATTCCCTTGTTCCCTG	0.997
nad1	Ajuga_decumbens	1772	591	2	CGG->GGT	Arg->Gly	GCGCAAAAGCAGATATGGTC	C	GGTATTCCCTTGTTCCCTGT	0.993
nad1	Ajuga_decumbens	1815	605	3	CGT->GTC	Arg->Val	TGGTTATGTTCTTTATTTCT	C	GTCTAGCAGAAACGAATCGA	0.992
nad1	Ajuga_decumbens	1870	624	1	CAG->AGT	Gln->Ser	CCCAGAAGCGGAAGCTGAAT	C	AGTTGCAGGCTATAATGTAG	0.999
nad1	Ajuga_decumbens	1909	637	1	CTG->TGC	Leu->Cys	AGAATATTCTTCAATGGGTT	C	TGCTCTTTTTTTTTTGGGAG	0.998
nad1	Ajuga_decumbens	1960	654	1	CAT->ATG	His->Met	TATGATCTTAATGAGTGGTC	C	ATGCACATCGCTCTCTCCAG	0.995
nad1	Ajuga_decumbens	1969	657	1	CGC->GCT	Arg->Ala	AATGAGTGGTCCATGCACAT	C	GCTCTCTCCAGGAGGTTGGC	0.997
nad1	Ajuga_decumbens	1975	659	1	CTC->TCC	Leu->Ser	TGGTCCATGCACATCGCTCT	C	TCCAGGAGGTTGGCCGCCTA	0.999
nad1	Ajuga_decumbens	1978	660	1	CAG->AGG	Gln->Arg	TCCATGCACATCGCTCTCTC	C	AGGAGGTTGGCCGCCTATCC	0.999
nad1	Ajuga_decumbens	1990	664	1	CGC->GCC	Arg->Ala	GCTCTCTCCAGGAGGTTGGC	C	GCCTATCCTAGATCTTCCCA	0.995
nad1	Ajuga_decumbens	2014	672	1	CCA->CAA	Pro->Gln	TATCCTAGATCTTCCCATTT	C	CAAGAAGATCCCCGGCTCGA	0.999
nad1	Ajuga_decumbens	2058	686	3	CTC->TCT	Leu->Ser	GGTTTAGTATCAAGGTGATT	C	TCTTTCTGTTCCTATATATA	0.99
nad1	Ajuga_decumbens	2133	711	3	CGG->GGA	Arg->Gly	ATCAATTAATGGGACTTGGC	C	GGAAAGTGTTCTTGCCTCTA	0.999
nad1	Ajuga_decumbens	2163	721	3	CGG->GGG	Arg->Gly	TCTTGCCTCTATCATTAGCT	C	GGGTAGTCGTCGTTTCTGGT	0.999
nad2	Ajuga_decumbens	26	9	2	CCC->CCC	Pro->Pro	CAATCTTTTTTTAGCGGTTT	C	CCCAGAGATTTTTCTCATTA	0.999
nad2	Ajuga_decumbens	280	94	1	CCG->CGC	Pro->Arg	TGGAACGTCTAATCCTTTTT	C	CGCCGCAAGGCTGGCTAATC	0.941
nad2	Ajuga_decumbens	999	333	3	CAC->ACG	His->Thr	TAGTGATCGGTCCGCTAGTT	C	ACGCAAATCCGAAGAAGTTA	0.938
nad2	Ajuga_decumbens	1153	385	1	CTT->TTT	Leu->Phe	CCTATTTATTCTGGAATAAT	C	TTTTTAGGAGGGACAATTTT	0.996
nad2	Ajuga_decumbens	1238	413	2	CTT->TTC	Leu->Phe	CATTTCGATGTGTTTCGATT	C	TTCCGAACAAGAGAGGTTTG	0.997
nad2	Ajuga_decumbens	1241	414	2	CCG->CGA	Pro->Arg	TTCGATGTGTTTCGATTCTT	C	CGAACAAGAGAGGTTTGATG	0.999
nad2	Ajuga_decumbens	1286	429	2	CAC->ACT	His->Thr	TGAATTCATTGTATTAATTC	C	ACTTCCTACTCGCAGTATGC	0.995
nad2	Ajuga_decumbens	1291	431	1	CCT->CTA	Pro->Leu	TCATTGTATTAATTCCACTT	C	CTACTCGCAGTATGCTCTTT	0.999
nad2	Ajuga_decumbens	1297	433	1	CGC->GCA	Arg->Ala	TATTAATTCCACTTCCTACT	C	GCAGTATGCTCTTTATGATC	0.989
nad2	Ajuga_decumbens	1331	444	2	CAA->AAT	Gln->Asn	TATGATCTCGGCTTATGATT	C	AATTGCCATGTATTTAGCTA	0.998
nad2	Ajuga_decumbens	1358	453	2	CTC->TCA	Leu->Ser	CATGTATTTAGCTATTGAGC	C	TCAAAGTTTATGTTTTTATG	0.999
nad2	Ajuga_decumbens	1427	476	2	CGA->GAA	Arg->Glu	ATTTTCCACGGAAGCCGGCT	C	GAAATATTTGATCTTAGGTG	0.999
nad2	Ajuga_decumbens	1636	546	1	CGG->GGG	Arg->Gly	AGATCACTGCAGTTCCTTTT	C	GGGCGGCTGTAGGACGGACG	0.935
nad2	Ajuga_decumbens	2572	858	1	CTT->TTA	Leu->Leu	CTAAGAGAAGACGCTCAACT	C	TTAGGTCCTTTTTTTCAGTG	0.953
nad2	Ajuga_decumbens	3164	1055	2	CTG->TGC	Leu->Cys	TGCGCCTAAAATCTCTATTT	C	TGCTAATATTTCACGTCTTT	1
nad2	Ajuga_decumbens	3176	1059	2	CAC->ACG	His->Thr	CTCTATTTCTGCTAATATTT	C	ACGTCTTTCTATTTATGGTT	0.978
nad2	Ajuga_decumbens	3185	1062	2	CTA->TAT	Leu->Tyr	TGCTAATATTTCACGTCTTT	C	TATTTATGGTTCTTATGGAG	0.999
nad2	Ajuga_decumbens	3304	1102	1	CAT->ATA	His->Ile	AAGTCAAAAGACTTCTAGCT	C	ATAGTTCAATTGGACATGTA	0.996
nad2	Ajuga_decumbens	3334	1112	1	CGT->GTA	Arg->Val	TTGGACATGTAGGTTATATT	C	GTACTGGTTTCTCATGTGGA	1
nad2	Ajuga_decumbens	3338	1113	2	CTG->TGG	Leu->Trp	ACATGTAGGTTATATTCGTA	C	TGGTTTCTCATGTGGAACCA	0.997
nad2	Ajuga_decumbens	3404	1135	2	CAA->AAT	Gln->Asn	TGGTATCTTTATTTATGCAT	C	AATGACGATAGATGCATTCG	0.999
nad2	Ajuga_decumbens	3434	1145	2	CAG->AGC	Gln->Ser	AGATGCATTCGCCATAGTTT	C	AGCATTACGGCAAACCCGTG	0.997
nad2	Ajuga_decumbens	3652	1218	1	CGT->GTT	Arg->Val	TAGTGAGTAGCGTTATAGGT	C	GTTGGGCGGCCGGAAGGTTG	0.934
nad2	Ajuga_decumbens	4905	1635	3	CTC->TCC	Leu->Ser	TCATCGAAGAAATAGAGGAT	C	TCCCTGGTTATGCCAAACCT	0.922
nad2	Ajuga_decumbens	5121	1707	3	CGA->GAA	Arg->Glu	ATTTTATTATATACGCTTAG	C	GAAAAGAATGTTTTTTGATA	1
nad2	Ajuga_decumbens	5223	1741	3	CAT->ATT	His->Ile	GACTTCCTCTTTCATTACTT	C	ATTCTTTCCATATCCCTCTC	0.964
nad2	Ajuga_decumbens	5231	1744	2	CCA->CAT	Pro->His	CTTTCATTACTTCATTCTTT	C	CATATCCCTCTCCTTTGTTC	0.976
nad2	Ajuga_decumbens	5232	1744	3	CAT->ATA	His->Ile	TTTCATTACTTCATTCTTTC	C	ATATCCCTCTCCTTTGTTCT	0.991
nad2	Ajuga_decumbens	5239	1747	1	CTC->TCT	Leu->Ser	ACTTCATTCTTTCCATATCC	C	TCTCCTTTGTTCTCAGTTAC	0.976
nad2	Ajuga_decumbens	5280	1760	3	CAT->ATA	His->Ile	TCATCAAATGGCACTCAGTT	C	ATATCTTTAANNNNNNNNNN	0.997
nad3	Ajuga_decumbens	44	15	2	CGC->GCT	Arg->Ala	GATCTATTTAGTGATCAGTT	C	GCTAGTTTCTTTGATCCCAC	1
nad3	Ajuga_decumbens	62	21	2	CAC->ACT	His->Thr	TTCGCTAGTTTCTTTGATCC	C	ACTCGGTCTTCCTTTTCCAT	0.999
nad3	Ajuga_decumbens	80	27	2	CAT->ATT	His->Ile	CCCACTCGGTCTTCCTTTTC	C	ATTTTCTTCCAATAGTTCGA	0.983
nad3	Ajuga_decumbens	209	70	2	CTG->TGA	Leu->Stop	TTCCATTTTATTTATTATTT	C	TGATCCGGAAGTCACCTTTT	0.999
nad3	Ajuga_decumbens	215	72	2	CGG->GGA	Arg->Gly	TTTATTTATTATTTCTGATC	C	GGAAGTCACCTTTTCCTTTC	0.988
nad3	Ajuga_decumbens	230	77	2	CCT->CTT	Pro->Leu	TGATCCGGAAGTCACCTTTT	C	CTTTCCTTGGGCAGTACCTC	0.998
nad3	Ajuga_decumbens	247	83	1	CCT->CTC	Pro->Leu	TTTCCTTTCCTTGGGCAGTA	C	CTCCCAACAAGATTGATCCC	0.991
nad3	Ajuga_decumbens	251	84	2	CCA->CAA	Pro->Gln	CTTTCCTTGGGCAGTACCTC	C	CAACAAGATTGATCCCTTTG	0.981
nad3	Ajuga_decumbens	266	89	2	CCT->CTT	Pro->Leu	ACCTCCCAACAAGATTGATC	C	CTTTGGATCTTGGTCCATGA	0.999
nad3	Ajuga_decumbens	275	92	2	CTT->TTG	Leu->Leu	CAAGATTGATCCCTTTGGAT	C	TTGGTCCATGATGGCCTTTT	0.992
nad3	Ajuga_decumbens	317	106	2	CTC->TCT	Leu->Ser	ATTGATTTTGACGATTGGAT	C	TCTCTATGAATGGAAAAGGG	1
nad3	Ajuga_decumbens	344	115	2	CGG->GGA	Arg->Gly	TGAATGGAAAAGGGGTGCTT	C	GGATCGGGAGTAANNNNNNN	0.999
nad3	Ajuga_decumbens	349	117	1	CGG->GGG	Arg->Gly	GGAAAAGGGGTGCTTCGGAT	C	GGGAGTAANNNNNNNNNNNN	0.999
nad4	Ajuga_decumbens	65	22	2	CTC->TCC	Leu->Ser	TCCCGTGCTAGGAAGCATTA	C	TCCTCTTTTCATTCCAAATT	0.997
nad4	Ajuga_decumbens	68	23	2	CTC->TCT	Leu->Ser	CGTGCTAGGAAGCATTACTC	C	TCTTTTCATTCCAAATTCAA	0.999
nad4	Ajuga_decumbens	98	33	2	CGA->GAT	Arg->Asp	TCCAAATTCAAGAATACGAC	C	GATACGATTGATTGGTCTGT	0.999
nad4	Ajuga_decumbens	145	49	1	CCC->CCC	Pro->Pro	CTCTTATTACTTTTTTGTAT	C	CCCCTGTTCTTCGGATACAA	1
nad4	Ajuga_decumbens	149	50	2	CTG->TGT	Leu->Cys	TATTACTTTTTTGTATCCCC	C	TGTTCTTCGGATACAATTCG	0.997
nad4	Ajuga_decumbens	157	53	1	CGG->GGA	Arg->Gly	TTTTGTATCCCCCTGTTCTT	C	GGATACAATTCGATCCTTCT	0.992
nad4	Ajuga_decumbens	188	63	2	CTC->TCA	Leu->Ser	CGATCCTTCTACGGCCAAAT	C	TCAATTTGTGGAAAGCCCTC	0.988
nad4	Ajuga_decumbens	353	118	2	CAG->AGC	Gln->Ser	TTATGGGAAAGAGTATATTA	C	AGCATCTCTAATTCGTGAAT	0.999
nad4	Ajuga_decumbens	359	120	2	CTC->TCT	Leu->Ser	GAAAGAGTATATTACAGCAT	C	TCTAATTCGTGAATTTCTAA	0.996
nad4	Ajuga_decumbens	367	123	1	CGT->GTG	Arg->Val	ATATTACAGCATCTCTAATT	C	GTGAATTTCTAATGATCACC	0.997
nad4	Ajuga_decumbens	407	136	2	CTC->TCT	Leu->Ser	CGTGTTCTGCATGCTGGATC	C	TCTACTATTCTATGTTCTTC	0.998
nad4	Ajuga_decumbens	424	142	1	CTT->TTC	Leu->Phe	ATCCTCTACTATTCTATGTT	C	TTCCCGAAAGTGTTCCAATC	0.987
nad4	Ajuga_decumbens	427	143	1	CCC->CCG	Pro->Pro	CTCTACTATTCTATGTTCTT	C	CCGAAAGTGTTCCAATCCCT	0.995
nad4	Ajuga_decumbens	428	143	2	CCG->CGA	Pro->Arg	TCTACTATTCTATGTTCTTC	C	CGAAAGTGTTCCAATCCCTA	0.998
nad4	Ajuga_decumbens	648	216	3	CTG->TGA	Leu->Stop	CCAACTAAGAAGAACCGAAC	C	TGACAGACACATCTTTTTCC	0.933
nad4	Ajuga_decumbens	701	234	2	CGT->GTA	Arg->Val	ACTCCGAGTAGTGGGTACCT	C	GTAGGGCCTCGACCCGCCTA	0.954
nad4	Ajuga_decumbens	1001	334	2	CTG->TGT	Leu->Cys	ACAGCATAGGGTTGCTTCCT	C	TGTCGTCGCCGGCGAGCTCT	0.919
nad4	Ajuga_decumbens	1571	524	2	CAG->AGT	Gln->Ser	CGGTTCGAAAGGCATGGTTT	C	AGTATGTCTCCAGATAGGAG	0.993
nad4	Ajuga_decumbens	2028	676	3	CAT->ATT	His->Ile	AACCACCAATTTACAAATTT	C	ATTAACCACAGAATTTAGTG	0.984
nad4	Ajuga_decumbens	2079	693	3	CTT->TTT	Leu->Phe	AATCTTTCTATGGATTGCTT	C	TTTCGCCGCTTTCGCCGTCA	0.993
nad4	Ajuga_decumbens	2187	729	3	CTT->TTT	Leu->Phe	CGTCATCTTGGCAGGAATTC	C	TTTAAAATTTGGAACCTACG	0.999
nad4	Ajuga_decumbens	2256	752	3	CCA->CAC	Pro->His	TCCCGAAGCGACACTTTGTT	C	CACTCCTTTCATTTATACTC	0.995
nad4	Ajuga_decumbens	2276	759	2	CCA->CAA	Pro->Gln	CCACTCCTTTCATTTATACT	C	CAAGCGCGATTGCTATAATA	0.979
nad4	Ajuga_decumbens	2277	759	3	CAA->AAG	Gln->Lys	CACTCCTTTCATTTATACTC	C	AAGCGCGATTGCTATAATAT	1
nad4	Ajuga_decumbens	2307	769	3	CGA->GAC	Arg->Asp	TGCTATAATATATACTTCCT	C	GACCACTTTAAGACAGATCG	1
nad4	Ajuga_decumbens	3338	1113	2	CTC->TCA	Leu->Ser	CATGATATGCAGGGGAAAAT	C	TCACTCATTCTTCCATTGGG	0.977
nad4	Ajuga_decumbens	5000	1667	2	CTA->TAC	Leu->Tyr	AGGGAATTGGAGGTAGCATT	C	TACCGATGTCAAGTCATGGA	0.989
nad4	Ajuga_decumbens	5004	1668	3	CGA->GAT	Arg->Asp	AATTGGAGGTAGCATTCTAC	C	GATGTCAAGTCATGGACTGG	1
nad4	Ajuga_decumbens	5010	1670	3	CAA->AAG	Gln->Lys	AGGTAGCATTCTACCGATGT	C	AAGTCATGGACTGGTTTCTT	0.999
nad4	Ajuga_decumbens	5095	1699	1	CGG->GGA	Arg->Gly	ACTCGACTTGTTAGATATTA	C	GGAGGTTCAGTGAGCACCAT	0.906
nad4	Ajuga_decumbens	5103	1701	3	CAG->AGT	Gln->Ser	TGTTAGATATTACGGAGGTT	C	AGTGAGCACCATGCCGAATC	0.999
nad4	Ajuga_decumbens	5123	1708	2	CTC->TCC	Leu->Ser	CAGTGAGCACCATGCCGAAT	C	TCCCTACCATTTTCTTCTCT	0.995
nad4	Ajuga_decumbens	5126	1709	2	CCT->CTA	Pro->Leu	TGAGCACCATGCCGAATCTC	C	CTACCATTTTCTTCTCTTCC	1
nad4	Ajuga_decumbens	5142	1714	3	CTT->TTC	Leu->Phe	TCTCCCTACCATTTTCTTCT	C	TTCCACTTTGGCCAATATGA	0.996
nad4	Ajuga_decumbens	5145	1715	3	CCA->CAC	Pro->His	CCCTACCATTTTCTTCTCTT	C	CACTTTGGCCAATATGAGTT	0.992
nad4	Ajuga_decumbens	5166	1722	3	CAC->ACC	His->Thr	CACTTTGGCCAATATGAGTT	C	ACCTGGTACTAGCAGTTTTA	1
nad4	Ajuga_decumbens	5301	1767	3	CGG->GGT	Arg->Gly	CCTTTGGCTATATAATCGTG	C	GGTTTCTGGGAATTTAAAAC	0.992
nad4	Ajuga_decumbens	5349	1783	3	CAA->AAA	Gln->Lys	CCTCCATAAATTCTCCGATC	C	AAATGGCAGAGAAGTTTCCA	0.995
nad4	Ajuga_decumbens	5367	1789	3	CCA->CAT	Pro->His	TCCAAATGGCAGAGAAGTTT	C	CATATTTATACCTTTTATTG	1
nad4	Ajuga_decumbens	5766	1922	3	CGG->GGT	Arg->Gly	GCCAATAACTCGAAGGCGTT	C	GGTCTTTTTTTTTGAGCAAG	0.962
nad4	Ajuga_decumbens	7378	2460	1	CGT->GTT	Arg->Val	CGCTTCAAAAGGCTTAGATT	C	GTTGGGCGCTACTGAAAGCC	0.969
nad4	Ajuga_decumbens	7528	2510	1	CTC->TCT	Leu->Ser	TTTATTTTATGCATTTCATT	C	TCTATTTGGCCCACTTCAAA	0.979
nad4	Ajuga_decumbens	8263	2755	1	CAC->ACC	His->Thr	TACTTGTTTGGATGGGTGTT	C	ACCCCAAAGTGTTCCCGGAC	0.997
nad4	Ajuga_decumbens	8279	2760	2	CGG->GGA	Arg->Gly	TGTTCACCCCAAAGTGTTCC	C	GGACTGCATGCATACATCCG	0.998
nad4L	Ajuga_decumbens	41	14	2	CTA->TAT	Leu->Tyr	TACATTTTCTATGATCATCT	C	TATTTCAGGTATTCGGGGAA	0.997
nad4L	Ajuga_decumbens	47	16	2	CAG->AGG	Gln->Arg	TTCTATGATCATCTCTATTT	C	AGGTATTCGGGGAATCATCC	0.993
nad4L	Ajuga_decumbens	55	19	1	CGG->GGG	Arg->Gly	TCATCTCTATTTCAGGTATT	C	GGGGAATCATCCTTAATAGA	0.994
nad4L	Ajuga_decumbens	86	29	2	CTA->TAT	Leu->Tyr	CCTTAATAGACGAAATATTC	C	TATTATGTCAATGCCAATTG	0.982
nad4L	Ajuga_decumbens	95	32	2	CAA->AAT	Gln->Asn	ACGAAATATTCCTATTATGT	C	AATGCCAATTGAATCAATGT	1
nad4L	Ajuga_decumbens	100	34	1	CCA->CAA	Pro->Gln	ATATTCCTATTATGTCAATG	C	CAATTGAATCAATGTTATTA	1
nad4L	Ajuga_decumbens	110	37	2	CAA->AAT	Gln->Asn	TATGTCAATGCCAATTGAAT	C	AATGTTATTAGCTGTGAATT	0.999
nad4L	Ajuga_decumbens	131	44	2	CGA->GAA	Arg->Glu	AATGTTATTAGCTGTGAATT	C	GAACTTTTTGGTCTTTTCCG	1
nad4L	Ajuga_decumbens	179	60	2	CAT->ATT	His->Ile	GGATGATATGATGGGTCAAT	C	ATTTGCTTCATTGGTTTCAA	1
nad4L	Ajuga_decumbens	188	63	2	CAT->ATT	His->Ile	GATGGGTCAATCATTTGCTT	C	ATTGGTTTCAACGGTGGCAG	1
nad4L	Ajuga_decumbens	197	66	2	CAA->AAC	Gln->Asn	ATCATTTGCTTCATTGGTTT	C	AACGGTGGCAGCTGCGGAAT	0.998
nad4L	Ajuga_decumbens	281	94	2	CTA->TAT	Leu->Tyr	AGGGACTATTGCTGTAGAAT	C	TATTAATAGCATTCAAGGTT	0.999
nad5	Ajuga_decumbens	155	52	2	CGG->GGG	Arg->Gly	TGCTTTTTATGAAGTCGCAC	C	GGGAGCAAGTGCTTGCTATC	0.998
nad5	Ajuga_decumbens	280	94	1	CTG->TGA	Leu->Stop	CCGAGTAAATAGATCAGATC	C	TGACGCGGCTGTTGCTCCGC	0.902
nad5	Ajuga_decumbens	415	139	1	CTT->TTT	Leu->Phe	TGGGGGCTGTGCCGCCCTCC	C	TTTCGATCGATACACAGTTG	0.972
nad5	Ajuga_decumbens	1099	367	1	CGA->GAC	Arg->Asp	TGACCCTGTGTTCGATAGCC	C	GACCGTAGTGATGTTAATTG	0.999
nad5	Ajuga_decumbens	1216	406	1	CTA->TAC	Leu->Tyr	TATGTGTTATTTATCCATTT	C	TACTTTTTTTATGCCAATGT	0.999
nad5	Ajuga_decumbens	1231	411	1	CAA->AAT	Gln->Asn	CATTTCTACTTTTTTTATGC	C	AATGTTGGTGACTGGAGATA	0.998
nad5	Ajuga_decumbens	1255	419	1	CTC->TCT	Leu->Ser	GTTGGTGACTGGAGATAACT	C	TCTTCAATTATTCTTGGGAT	1
nad5	Ajuga_decumbens	1396	466	1	CTG->TGG	Leu->Trp	AGGTGATTTTGGATTAGCTC	C	TGGGATTCCGGGTTGTTTTA	0.997
nad5	Ajuga_decumbens	1405	469	1	CGG->GGG	Arg->Gly	TGGATTAGCTCCTGGGATTC	C	GGGTTGTTTTACTCTCTTTC	0.999
nad5	Ajuga_decumbens	1465	489	1	CCC->CCC	Pro->Pro	TATTTTTGCTTGTGCTAGTG	C	CCCCAGAAATTCTTGGATTT	0.981
nad5	Ajuga_decumbens	1486	496	1	CTT->TTG	Leu->Leu	CCCCAGAAATTCTTGGATTT	C	TTGCAATATGAGATTTAATG	0.989
nad5	Ajuga_decumbens	1533	511	3	CTT->TTA	Leu->Leu	CTCTTATTTGTATTTTACTT	C	TTATTGGTGCTGTTGGGAAA	1
nad5	Ajuga_decumbens	1570	524	1	CGC->GCA	Arg->Ala	GAAATCTGCACAGATAGGAT	C	GCATACTTGGTCACCCGATG	0.999
nad5	Ajuga_decumbens	1582	528	1	CAC->ACC	His->Thr	GATAGGATCGCATACTTGGT	C	ACCCGATGCTATGGAGGGTC	1
nad5	Ajuga_decumbens	1692	564	3	CCG->CGC	Pro->Arg	GCTCCCCTTTATTTGAATAC	C	CGCCTACGGCTTTGATTGTT	1
nad5	Ajuga_decumbens	2167	723	1	CAC->ACT	His->Thr	TTCTTATTACTCTTTTCGTT	C	ACTTTTTCTAACATTTCTAG	0.999
nad5	Ajuga_decumbens	2347	783	1	CCT->CTT	Pro->Leu	CAATTTTTGGGCCAATTCCC	C	CTTCGTACTACCAAAAAATG	0.999
nad5	Ajuga_decumbens	2407	803	1	CCA->CAA	Pro->Gln	GTTTGCTGCTCCAACCATTA	C	CAAACTAATACCTATTCCGT	0.995
nad5	Ajuga_decumbens	2425	809	1	CGT->GTT	Arg->Val	TACCAAACTAATACCTATTC	C	GTTTAGTACTTCGGGTGCTT	1
nad5	Ajuga_decumbens	2437	813	1	CGG->GGG	Arg->Gly	ACCTATTCCGTTTAGTACTT	C	GGGTGCTTCTGTTGCGTATA	0.997
nad5	Ajuga_decumbens	2446	816	1	CTG->TGT	Leu->Cys	GTTTAGTACTTCGGGTGCTT	C	TGTTGCGTATAATGTCAATT	0.994
nad5	Ajuga_decumbens	2467	823	1	CCG->CGT	Pro->Arg	TGTTGCGTATAATGTCAATT	C	CGTAGCGGATCAATTCCAAC	0.996
nad5	Ajuga_decumbens	3196	1066	1	CGG->GGT	Arg->Gly	CTATCTAGCGGGAGTCGTTT	C	GGTTGTATGCCACGAGGTCC	0.902
nad5	Ajuga_decumbens	3408	1136	3	CCT->CTA	Pro->Leu	GATTGGGATCCCTATTCATT	C	CTAGATTCCCGTCACTACGG	0.926
nad5	Ajuga_decumbens	3780	1260	3	CAA->AAC	Gln->Asn	CTTTGCAATGTTACTTGGTT	C	AACTCTATTTGTGACCTTTT	0.998
nad5	Ajuga_decumbens	3801	1267	3	CTC->TCG	Leu->Ser	AACTCTATTTGTGACCTTTT	C	TCGTATGTGGGACTCTCTAT	0.999
nad5	Ajuga_decumbens	3803	1268	2	CGT->GTA	Arg->Val	CTCTATTTGTGACCTTTTCT	C	GTATGTGGGACTCTCTATCT	0.999
nad5	Ajuga_decumbens	3843	1281	3	CGT->GTC	Arg->Val	TTCTTGGGTAGATAATAGAT	C	GTCTTTCATTTGGATAGTGA	0.949
nad5	Ajuga_decumbens	3866	1289	2	CGT->GTT	Arg->Val	CTTTCATTTGGATAGTGAGT	C	GTTTTTATAATAATAAGTCA	0.992
nad6	Ajuga_decumbens	26	9	2	CTG->TGC	Leu->Cys	ACTTTCTGTTTTGTCGAGCC	C	TGCTTTGGTCTCTGGTTTGA	0.999
nad6	Ajuga_decumbens	88	30	1	CCC->CCA	Pro->Pro	CGGTACATTCCGTTTTGTTT	C	CCATCCCAGTCTTTCGCAAT	0.989
nad6	Ajuga_decumbens	89	30	2	CCA->CAT	Pro->His	GGTACATTCCGTTTTGTTTC	C	CATCCCAGTCTTTCGCAATA	0.999
nad6	Ajuga_decumbens	95	32	2	CAG->AGT	Gln->Ser	TTCCGTTTTGTTTCCCATCC	C	AGTCTTTCGCAATACTTCTG	0.999
nad6	Ajuga_decumbens	103	35	1	CGC->GCA	Arg->Ala	TGTTTCCCATCCCAGTCTTT	C	GCAATACTTCTGGTTTACTT	0.996
nad6	Ajuga_decumbens	161	54	2	CAG->AGT	Gln->Ser	CTTTTTCGCTATGATCTTCC	C	AGTAGTTCATATAGGAGCTA	0.999
nad6	Ajuga_decumbens	169	57	1	CAT->ATA	His->Ile	CTATGATCTTCCCAGTAGTT	C	ATATAGGAGCTATAGCCGTT	1
nad6	Ajuga_decumbens	191	64	2	CAT->ATT	His->Ile	TATAGGAGCTATAGCCGTTT	C	ATTCCTATTCGTTGTTATGA	0.999
nad6	Ajuga_decumbens	463	155	1	CCT->CTA	Pro->Leu	ATTTCGTCTGGTTTTTGGTT	C	CTAGTCTGATTTTATTAGTA	0.998
nad6	Ajuga_decumbens	569	190	2	CTA->TAG	Leu->Stop	CCGACGAAATGCTATTGATT	C	TAGGAGGACTATAATGAGGA	1
nad7	Ajuga_decumbens	45	15	3	CGG->GGA	Arg->Gly	AAAAATTTCACTTTGAATTT	C	GGACCTCAACATCCTGCTGC	0.994
nad7	Ajuga_decumbens	77	26	2	CAC->ACG	His->Thr	TCCTGCTGCTCATGGTGTTT	C	ACGATTAGTATTGGAAATGA	0.999
nad7	Ajuga_decumbens	137	46	2	CAC->ACT	His->Thr	TGCGGAACCACATATTGGAT	C	ACTCCAGTGCGGCACGAAGC	0.997
nad7	Ajuga_decumbens	1287	429	3	CCG->CGA	Pro->Arg	ACCTATCTACAACTACATCC	C	CGAGCGGCAGTCAAACGGGG	0.937
nad7	Ajuga_decumbens	2212	738	1	CTA->TAC	Leu->Tyr	GAACTAGCCACCTAGGAGCC	C	TACTCATATTCCAAAGGCGA	0.99
nad7	Ajuga_decumbens	2217	739	3	CAT->ATA	His->Ile	AGCCACCTAGGAGCCCTACT	C	ATATTCCAAAGGCGACCGGC	0.993
nad7	Ajuga_decumbens	2468	823	2	CAT->ATT	His->Ile	TGATGGCCCAAGAACACGCT	C	ATTCTTCAGCCGTAGAGAGA	0.999
nad7	Ajuga_decumbens	2475	825	3	CAG->AGC	Gln->Ser	CCAAGAACACGCTCATTCTT	C	AGCCGTAGAGAGACTTTTGA	0.993
nad7	Ajuga_decumbens	2540	847	2	CGT->GTG	Arg->Val	AATATATACGAGTGTTATTC	C	GTGAAATAACTCGAATTTCA	0.997
nad7	Ajuga_decumbens	2559	853	3	CAA->AAA	Gln->Lys	CCGTGAAATAACTCGAATTT	C	AAATCATTCACTTGCTTTAA	0.999
nad7	Ajuga_decumbens	2568	856	3	CAC->ACT	His->Thr	AACTCGAATTTCAAATCATT	C	ACTTGCTTTAACTACTCATG	0.999
nad7	Ajuga_decumbens	2607	869	3	CAA->AAC	Gln->Asn	TGCTATGGATGTGGGAGCAT	C	AACTCCGTTCCTGTGGGCTT	1
nad7	Ajuga_decumbens	2802	934	3	CAA->AAC	Gln->Asn	CGACGAATTAGAAGAGATGT	C	AACCGGCAACCGTATCTGGA	1
nad7	Ajuga_decumbens	2948	983	2	CAT->ATG	His->Met	GAGCAGCACCTTACGATGTT	C	ATGACCAATTGGATCCTGAC	1
nad7	Ajuga_decumbens	2963	988	2	CCT->CTG	Pro->Leu	ATGTTCATGACCAATTGGAT	C	CTGACGTACCAGTAGGTACC	0.999
nad7	Ajuga_decumbens	2964	988	3	CTG->TGA	Leu->Stop	TGTTCATGACCAATTGGATC	C	TGACGTACCAGTAGGTACCA	0.999
nad7	Ajuga_decumbens	2993	998	2	CGC->GCT	Arg->Ala	CAGTAGGTACCAGAGGAGAT	C	GCTATGATCGTTACTGTATT	1
nad7	Ajuga_decumbens	4306	1436	1	CTG->TGA	Leu->Stop	TAGAAGGAGTCCACTGAGTT	C	TGAACGAATTAGCTCCTTGG	0.968
nad7	Ajuga_decumbens	4482	1494	3	CTT->TTA	Leu->Leu	GGATCATCGGTCTACTCTAC	C	TTAATTCACCATTTCGAACC	0.936
nad7	Ajuga_decumbens	4502	1501	2	CTT->TTA	Leu->Leu	CTTAATTCACCATTTCGAAC	C	TTATACAGAAGGGTTTTCCG	0.995
nad7	Ajuga_decumbens	4608	1536	3	CTA->TAC	Leu->Tyr	AGTAATGGAAGCAATCGTCC	C	TACCGTCGTAAAATAAGAGC	0.966
nad7	Ajuga_decumbens	4615	1539	1	CGT->GTA	Arg->Val	GAAGCAATCGTCCCTACCGT	C	GTAAAATAAGAGCACCTGGC	0.998
nad7	Ajuga_decumbens	4646	1549	2	CAC->ACA	His->Thr	AGCACCTGGCTTTGCCCATT	C	ACAAGGACTCGATTCTATGT	0.999
nad7	Ajuga_decumbens	4661	1554	2	CTA->TAT	Leu->Tyr	CCATTCACAAGGACTCGATT	C	TATGTCCAAACATCACATGC	0.999
nad7	Ajuga_decumbens	4682	1561	2	CAG->AGC	Gln->Ser	TATGTCCAAACATCACATGC	C	AGCAGATGTGGTCACCATCA	1
nad7	Ajuga_decumbens	4695	1565	3	CAC->ACC	His->Thr	CACATGCCAGCAGATGTGGT	C	ACCATCATAGGTACTCAAGA	0.941
nad7	Ajuga_decumbens	4724	1575	2	CTG->TGG	Leu->Trp	AGGTACTCAAGATATTGTGT	C	TGGAGAGGTGGATAGATAGN	1
nad9	Ajuga_decumbens	92	31	2	CTG->TGA	Leu->Stop	ATCGGAACATGGGAATAGCT	C	TGATACCAATACGGACTACC	0.992
nad9	Ajuga_decumbens	113	38	2	CAT->ATT	His->Ile	TGATACCAATACGGACTACC	C	ATTTCCATTGTTGTGCTTTC	0.999
nad9	Ajuga_decumbens	298	100	1	CCG->CGG	Pro->Arg	ACGAAGTAACACGAATATCT	C	CGGTAGTCAGTCCATTTCCA	0.994
nad9	Ajuga_decumbens	311	104	2	CAT->ATT	His->Ile	AATATCTCCGGTAGTCAGTC	C	ATTTCCATCAGCCGGCCGGT	1
nad9	Ajuga_decumbens	328	110	1	CGG->GGT	Arg->Gly	GTCCATTTCCATCAGCCGGC	C	GGTGGGAGCGAGAAGTTTGG	1
nad9	Ajuga_decumbens	368	123	2	CCA->CAT	Pro->His	GGATATGTTTGGTGTTTCTT	C	CATCAATCATCCGGATCTAC	1
nad9	Ajuga_decumbens	398	133	2	CAA->AAC	Gln->Asn	TCCGGATCTACGCCGTATAT	C	AACAGATTATGGTTTCGAGG	0.998
nad9	Ajuga_decumbens	439	147	1	CTT->TTC	Leu->Phe	GTCATCCATTACGAAAAGAC	C	TTCCTCTGAGTGGATATGTG	0.998
ccmB	Ajuga_decumbens	80	27	2	CGT->GTA	Arg->Val	GTGTTTTTCTCTATTCCTCT	C	GTATATCGCCGTAACGCCCT	0.98
ccmB	Ajuga_decumbens	87	29	3	CGC->GCC	Arg->Ala	TCTCTATTCCTCTCGTATAT	C	GCCGTAACGCCCTTAATGCT	0.987
ccmB	Ajuga_decumbens	128	43	2	CAT->ATG	His->Met	AGGTTTTGAAAAAGACTTTT	C	ATGTCATTCCCATTTAGGTC	0.998
ccmB	Ajuga_decumbens	137	46	2	CCC->CCA	Pro->Pro	AAAAGACTTTTCATGTCATT	C	CCATTTAGGTCTGATTCGGA	0.998
ccmB	Ajuga_decumbens	148	50	1	CTG->TGA	Leu->Stop	CATGTCATTCCCATTTAGGT	C	TGATTCGGATCCCTCCGTTG	0.931
ccmB	Ajuga_decumbens	154	52	1	CGG->GGA	Arg->Gly	ATTCCCATTTAGGTCTGATT	C	GGATCCCTCCGTTGTTTCCT	0.991
ccmB	Ajuga_decumbens	160	54	1	CCT->CTC	Pro->Leu	ATTTAGGTCTGATTCGGATC	C	CTCCGTTGTTTCCTTTTCCT	0.973
ccmB	Ajuga_decumbens	164	55	2	CGT->GTT	Arg->Val	AGGTCTGATTCGGATCCCTC	C	GTTGTTTCCTTTTCCTTCCG	0.965
ccmB	Ajuga_decumbens	172	58	1	CCT->CTT	Pro->Leu	TTCGGATCCCTCCGTTGTTT	C	CTTTTCCTTCCGCACCTTTT	0.99
ccmB	Ajuga_decumbens	179	60	2	CTT->TTC	Leu->Phe	CCCTCCGTTGTTTCCTTTTC	C	TTCCGCACCTTTTCCTCGAA	0.97
ccmB	Ajuga_decumbens	193	65	1	CCT->CTC	Pro->Leu	CTTTTCCTTCCGCACCTTTT	C	CTCGAAATGATCAAGAAGAT	0.977
ccmB	Ajuga_decumbens	194	65	2	CTC->TCG	Leu->Ser	TTTTCCTTCCGCACCTTTTC	C	TCGAAATGATCAAGAAGATG	0.99
ccmB	Ajuga_decumbens	304	102	1	CGT->GTG	Arg->Val	ACCGGGTTATTCAAATAAGT	C	GTGTTTTCCGTGGTTTTCCC	0.996
ccmB	Ajuga_decumbens	313	105	1	CGT->GTG	Arg->Val	TTCAAATAAGTCGTGTTTTC	C	GTGGTTTTCCCATGTTACAA	0.999
ccmB	Ajuga_decumbens	338	113	2	CGT->GTA	Arg->Val	TTTTCCCATGTTACAACTTC	C	GTACCAATTCGGTCGATCCG	0.997
ccmB	Ajuga_decumbens	367	123	1	CGG->GGT	Arg->Gly	TCGGTCGATCCGGAATGGAT	C	GGTTAAACATTCCATTAGGG	0.979
ccmB	Ajuga_decumbens	379	127	1	CCA->CAT	Pro->His	GAATGGATCGGTTAAACATT	C	CATTAGGGAGCCTGGTCTTG	0.919
ccmB	Ajuga_decumbens	380	127	2	CAT->ATT	His->Ile	AATGGATCGGTTAAACATTC	C	ATTAGGGAGCCTGGTCTTGA	0.999
ccmB	Ajuga_decumbens	424	142	1	CGT->GTT	Arg->Val	TTCTGTGTGGTATTCGTTCT	C	GTTCGGCTCTTGGAATCACA	0.963
ccmB	Ajuga_decumbens	428	143	2	CGG->GGC	Arg->Gly	GTGTGGTATTCGTTCTCGTT	C	GGCTCTTGGAATCACATCCA	0.99
ccmB	Ajuga_decumbens	467	156	2	CGC->GCA	Arg->Ala	CAGCAGTGGTTGGAACAGCT	C	GCAAAATCCAACCACTTCAC	0.975
ccmB	Ajuga_decumbens	475	159	1	CCA->CAA	Pro->Gln	GTTGGAACAGCTCGCAAAAT	C	CAACCACTTCACCTACTTCA	0.997
ccmB	Ajuga_decumbens	476	159	2	CAA->AAC	Gln->Asn	TTGGAACAGCTCGCAAAATC	C	AACCACTTCACCTACTTCAT	0.996
ccmB	Ajuga_decumbens	485	162	2	CAC->ACC	His->Thr	CTCGCAAAATCCAACCACTT	C	ACCTACTTCATTGCCCCCAA	0.985
ccmB	Ajuga_decumbens	494	165	2	CAT->ATT	His->Ile	TCCAACCACTTCACCTACTT	C	ATTGCCCCCAACCCTTTCTC	0.987
ccmB	Ajuga_decumbens	502	168	1	CCA->CAA	Pro->Gln	CTTCACCTACTTCATTGCCC	C	CAACCCTTTCTCGTACCTCT	0.972
ccmB	Ajuga_decumbens	503	168	2	CAA->AAC	Gln->Asn	TTCACCTACTTCATTGCCCC	C	AACCCTTTCTCGTACCTCTA	0.991
ccmB	Ajuga_decumbens	512	171	2	CTC->TCG	Leu->Ser	TTCATTGCCCCCAACCCTTT	C	TCGTACCTCTATTGAAACAG	0.981
ccmB	Ajuga_decumbens	514	172	1	CGT->GTA	Arg->Val	CATTGCCCCCAACCCTTTCT	C	GTACCTCTATTGAAACAGAA	0.995
ccmB	Ajuga_decumbens	551	184	2	CCT->CTC	Pro->Leu	AGAATGGTTTCATGTTCTTT	C	CTCGATTGGTTATTCCTCTC	0.993
ccmB	Ajuga_decumbens	554	185	2	CGA->GAT	Arg->Asp	ATGGTTTCATGTTCTTTCCT	C	GATTGGTTATTCCTCTCCGT	0.992
ccmB	Ajuga_decumbens	566	189	2	CCT->CTC	Pro->Leu	TCTTTCCTCGATTGGTTATT	C	CTCTCCGTTCGTATCTATTT	0.991
ccmB	Ajuga_decumbens	569	190	2	CTC->TCC	Leu->Ser	TTCCTCGATTGGTTATTCCT	C	TCCGTTCGTATCTATTTTTC	0.923
ccmB	Ajuga_decumbens	572	191	2	CGT->GTT	Arg->Val	CTCGATTGGTTATTCCTCTC	C	GTTCGTATCTATTTTTCCAA	0.983
ccmB	Ajuga_decumbens	596	199	2	CGG->GGT	Arg->Gly	CGTATCTATTTTTCCAATTT	C	GGTCTCGATTAGTTCACAAG	0.988
ccmC	Ajuga_decumbens	49	17	1	CTC->TCT	Leu->Ser	GACTTCTCATTGGGTCTTGG	C	TCTTCTTAACAGCGATGGCC	0.952
ccmC	Ajuga_decumbens	73	25	1	CAT->ATC	His->Ile	TCTTAACAGCGATGGCCATT	C	ATCTAAGCCTGCTAGTAGCA	0.94
ccmC	Ajuga_decumbens	131	44	2	CCC->CCA	Pro->Pro	GGGTGGAAATTCTCGTATTC	C	CCATGTACATGTTCCTGTGG	0.998
ccmC	Ajuga_decumbens	154	52	1	CGG->GGA	Arg->Gly	ATGTACATGTTCCTGTGGCT	C	GGATGAGTATTCTTGTTTAC	0.994
ccmC	Ajuga_decumbens	251	84	2	CAG->AGA	Gln->Arg	TCGCTCTTCCGGAACCGGTA	C	AGAAATGGGTGCTCTTTCTA	0.935
ccmC	Ajuga_decumbens	269	90	2	CTA->TAC	Leu->Tyr	TACAGAAATGGGTGCTCTTT	C	TACGTTGTTTACCTTAGTGA	0.978
ccmC	Ajuga_decumbens	301	101	1	CGG->GGG	Arg->Gly	CCTTAGTGACTGGGGGCTTT	C	GGGGAAGACCTATGTGGGGC	0.974
ccmC	Ajuga_decumbens	365	122	2	CGT->GTT	Arg->Val	TTTAACCTCTGTATTCATCT	C	GTTCCTTATTTACCTGGGCG	0.995
ccmC	Ajuga_decumbens	369	123	3	CCT->CTT	Pro->Leu	ACCTCTGTATTCATCTCGTT	C	CTTATTTACCTGGGCGCGCG	0.994
ccmC	Ajuga_decumbens	370	124	1	CTT->TTA	Leu->Leu	CCTCTGTATTCATCTCGTTC	C	TTATTTACCTGGGCGCGCGG	0.98
ccmC	Ajuga_decumbens	421	141	1	CCC->CCA	Pro->Pro	GGCTTTCTGTTGAACTGGCT	C	CCATTTCAATCCGTGCTGGA	0.992
ccmC	Ajuga_decumbens	428	143	2	CAA->AAT	Gln->Asn	TGTTGAACTGGCTCCCATTT	C	AATCCGTGCTGGACCGATCG	0.985
ccmC	Ajuga_decumbens	433	145	1	CGT->GTG	Arg->Val	AACTGGCTCCCATTTCAATC	C	GTGCTGGACCGATCGATATA	0.996
ccmC	Ajuga_decumbens	443	148	2	CGA->GAT	Arg->Asp	CATTTCAATCCGTGCTGGAC	C	GATCGATATACCCATAATAA	0.984
ccmC	Ajuga_decumbens	491	164	2	CGC->GCA	Arg->Ala	GGTCAACTGGTGGAATACAT	C	GCATCAACCTGGGAGCATTA	0.997
ccmC	Ajuga_decumbens	518	173	2	CTG->TGG	Leu->Trp	ACCTGGGAGCATTAGCCAAT	C	TGGTACATCAATACATGTTC	0.999
ccmC	Ajuga_decumbens	538	180	1	CCT->CTA	Pro->Leu	CTGGTACATCAATACATGTT	C	CTATGCTCATTCCCATCTTG	0.999
ccmC	Ajuga_decumbens	578	193	2	CCT->CTT	Pro->Leu	GTCTAACTTTGCTAACTTCC	C	CTTATTAAGTTTGATCTTGC	0.987
ccmC	Ajuga_decumbens	620	207	2	CTA->TAT	Leu->Tyr	CGTTCTGGAAACACGTCTTC	C	TATTCCATCTTTTCTCGAAT	0.99
ccmC	Ajuga_decumbens	626	209	2	CAT->ATC	His->Ile	GGAAACACGTCTTCCTATTC	C	ATCTTTTCTCGAATCTCCTT	0.995
ccmC	Ajuga_decumbens	678	226	3	CCG->CGG	Pro->Arg	GGGCGCAAAGTCGTTACTTC	C	CGGTGANNNNNNNNNNNNNN	0.91
ccmFC	Ajuga_decumbens	38	13	2	CCA->CAT	Pro->His	CTTTTTCTTTTTAATTACTT	C	CATGGTCGTGCCTCGTGGCA	0.987
ccmFC	Ajuga_decumbens	50	17	2	CTC->TCG	Leu->Ser	AATTACTTCCATGGTCGTGC	C	TCGTGGCACGGCAGCACCCG	1
ccmFC	Ajuga_decumbens	52	18	1	CGT->GTG	Arg->Val	TTACTTCCATGGTCGTGCCT	C	GTGGCACGGCAGCACCCGTA	0.984
ccmFC	Ajuga_decumbens	103	35	1	CCC->CCA	Pro->Pro	GGTTCGTCAGTAGAGATGTT	C	CCACAGGTGCCCCTTTTTCC	0.999
ccmFC	Ajuga_decumbens	122	41	2	CCA->CAA	Pro->Gln	TCCCACAGGTGCCCCTTTTT	C	CAATGGTACTCTAATTCCTA	0.991
ccmFC	Ajuga_decumbens	155	52	2	CAT->ATT	His->Ile	AATTCCTATTCCTATCCCTT	C	ATTCCCCCTTTTGGTCTATC	0.949
ccmFC	Ajuga_decumbens	310	104	1	CGT->GTT	Arg->Val	GAGCTAGAAACGCCCTATTT	C	GTTTCGTTCCCGTTCTTCAT	0.998
ccmFC	Ajuga_decumbens	334	112	1	CTT->TTC	Leu->Phe	TCGTTCCCGTTCTTCATTTC	C	TTCTTCTCGAATCCAAGGGG	0.938
ccmFC	Ajuga_decumbens	406	136	1	CGT->GTA	Arg->Val	TGCTCGGTTTACTATTCTTT	C	GTACTTTCTTCTTTTTACCA	0.993
ccmFC	Ajuga_decumbens	919	307	1	CGT->GTG	Arg->Val	AGATGGCTTATTCAATAATT	C	GTGCATAAGGATAAGGAACT	0.909
ccmFC	Ajuga_decumbens	2168	723	2	CGG->GGA	Arg->Gly	TTCCTTTTATTTTTTTTATT	C	GGATCGGATTTATGTTGGCT	0.995
ccmFC	Ajuga_decumbens	2173	725	1	CGG->GGA	Arg->Gly	TTTATTTTTTTTATTCGGAT	C	GGATTTATGTTGGCTTCGTT	0.978
ccmFN	Ajuga_decumbens	38	13	2	CGG->GGG	Arg->Gly	CTTTCATTATTCATTATTTC	C	GGGTCTTTTCGTTGCATTCA	0.997
ccmFN	Ajuga_decumbens	92	31	2	CTG->TGC	Leu->Cys	GCCAGTGTTTGGTGCAGCAC	C	TGCATTTTGGTGTATTCTTC	1
ccmFN	Ajuga_decumbens	131	44	2	CGT->GTT	Arg->Val	TCTTTCTTTCCTTGGTCTTT	C	GTTCCGTCATATTCCTAATA	0.981
ccmFN	Ajuga_decumbens	136	46	1	CGT->GTC	Arg->Val	CTTTCCTTGGTCTTTCGTTC	C	GTCATATTCCTAATAACTTA	0.987
ccmFN	Ajuga_decumbens	145	49	1	CCT->CTA	Pro->Leu	GTCTTTCGTTCCGTCATATT	C	CTAATAACTTATCCAATTAC	0.99
ccmFN	Ajuga_decumbens	242	81	2	CAT->ATG	His->Met	TCATGAGGGTAGTATTTTAT	C	ATGGTGTCGGATCCTAAGTT	0.999
ccmFN	Ajuga_decumbens	250	84	1	CGG->GGA	Arg->Gly	GTAGTATTTTATCATGGTGT	C	GGATCCTAAGTTTTTATGGA	0.999
ccmFN	Ajuga_decumbens	277	93	1	CTT->TTT	Leu->Phe	TAAGTTTTTATGGATTCCTT	C	TTTGTTACCGGGGTCGACCC	0.995
ccmFN	Ajuga_decumbens	366	122	3	CGT->GTG	Arg->Val	TATTCCTTTCTTTCGAACTT	C	GTGAATAACTCCATTCTATC	0.936
ccmFN	Ajuga_decumbens	701	234	2	CTT->TTT	Leu->Phe	CATTGCTTTGTTTTTCTCTC	C	TTTCCTATCAGCGAGTTCCG	0.999
ccmFN	Ajuga_decumbens	710	237	2	CAG->AGC	Gln->Ser	GTTTTTCTCTCCTTTCCTAT	C	AGCGAGTTCCGACCCTTTTG	0.997
ccmFN	Ajuga_decumbens	748	250	1	CGT->GTA	Arg->Val	TTGTTCGAAATTTCTTCGTT	C	GTACCGAACCGCTTGCAGAA	0.998
ccmFN	Ajuga_decumbens	770	257	2	CAA->AAA	Gln->Lys	TACCGAACCGCTTGCAGAAT	C	AAATCCTGTTCCACAAGATC	0.981
ccmFN	Ajuga_decumbens	782	261	2	CAC->ACA	His->Thr	TGCAGAATCAAATCCTGTTC	C	ACAAGATCCTATATCAGCTA	0.999
ccmFN	Ajuga_decumbens	797	266	2	CAG->AGC	Gln->Ser	TGTTCCACAAGATCCTATAT	C	AGCTATACACCCTCCTTGCA	0.981
ccmFN	Ajuga_decumbens	946	316	1	CGC->GCT	Arg->Ala	AAAAGACTGGAAGACTCTTT	C	GCTCTGTTGGATGCGTCGGA	0.954
ccmFN	Ajuga_decumbens	1264	422	1	CGG->GGT	Arg->Gly	GAATTTGGATCTTGGCATGT	C	GGTGGTTTTTAACCGTAGGC	0.964
ccmFN	Ajuga_decumbens	1292	431	2	CAG->AGG	Gln->Arg	TTTAACCGTAGGCATTTTGC	C	AGGAAGTTGGTGGGCTCATC	1
ccmFN	Ajuga_decumbens	1309	437	1	CAT->ATC	His->Ile	TGCCAGGAAGTTGGTGGGCT	C	ATCATGAATTAGGTCGGGGT	1
ccmFN	Ajuga_decumbens	1324	442	1	CGG->GGG	Arg->Gly	GGGCTCATCATGAATTAGGT	C	GGGGTGGCTGGTGGTTTCGG	0.999
ccmFN	Ajuga_decumbens	1342	448	1	CGG->GGG	Arg->Gly	GTCGGGGTGGCTGGTGGTTT	C	GGGATCCCGTAGAAAATGCT	0.999
ccmFN	Ajuga_decumbens	1375	459	1	CGG->GGG	Arg->Gly	AAAATGCTTCTTTTATGCCT	C	GGGTATTAGCCACAGCTTGT	1
ccmFN	Ajuga_decumbens	1436	479	2	CCT->CTT	Pro->Leu	CCTTCTTCATTCTTGTACCT	C	CTTTCTTAATATTGTGACTT	0.995
ccmFN	Ajuga_decumbens	1460	487	2	CAT->ATG	His->Met	TCTTAATATTGTGACTTTTC	C	ATGCTGTGTCTCAGGAACCT	0.999
ccmFN	Ajuga_decumbens	1472	491	2	CAG->AGG	Gln->Arg	GACTTTTCCATGCTGTGTCT	C	AGGAACCTTTTCAATACGGT	1
ccmFN	Ajuga_decumbens	1507	503	1	CCC->CCG	Pro->Pro	TACGGTCCGGATTGCTAGCT	C	CCGTTCATAGTTTTGCTACA	0.999
matR	Ajuga_decumbens	326	109	2	CAG->AGG	Gln->Arg	TGTATTACTATCGGCCCTAC	C	AGGCAACATCTACCTACACA	0.983
matR	Ajuga_decumbens	413	138	2	CGG->GGT	Arg->Gly	GATTGTTCAGAGAATTAGAT	C	GGTTCTATTAAGGACAGGTC	0.983
matR	Ajuga_decumbens	1682	561	2	CCA->CAC	Pro->His	CGAAGACATCGTAAATTGGT	C	CACGGGCATCGCGATAAGTC	0.939
matR	Ajuga_decumbens	1703	568	2	CTC->TCT	Leu->Ser	CACGGGCATCGCGATAAGTC	C	TCTGTCCTACTACAGGTGCC	0.999
matR	Ajuga_decumbens	1723	575	1	CGC->GCG	Arg->Ala	CTCTGTCCTACTACAGGTGC	C	GCGACAACCTTTACCAAGTC	1
matR	Ajuga_decumbens	1737	579	3	CCA->CAA	Pro->Gln	AGGTGCCGCGACAACCTTTA	C	CAAGTCCGAACAATTGTCGA	0.953
matR	Ajuga_decumbens	1759	587	1	CAC->ACC	His->Thr	AAGTCCGAACAATTGTCGAC	C	ACCAGATCCGCTGGTCTGCA	0.996
matR	Ajuga_decumbens	1790	597	2	CGG->GGC	Arg->Gly	CTGGTCTGCAATATTCACCC	C	GGCCCACAAGCACAAATCCT	0.997
matR	Ajuga_decumbens	1829	610	2	CAA->AAA	Gln->Lys	CTCGGCGCGGAATATAATCC	C	AAAGTACTCCAAAGACTCAA	0.998
matR	Ajuga_decumbens	1847	616	2	CAA->AAA	Gln->Lys	CCCAAAGTACTCCAAAGACT	C	AAATAGAGTCAATCAAGAAG	0.996
mttB	Ajuga_decumbens	9	3	3	CGG->GGT	Arg->Gly	NNNNNNNNNNNNATGATTTC	C	GGTCGTAGTTATATTTTTCC	0.942
mttB	Ajuga_decumbens	61	21	1	CAT->ATT	His->Ile	CATATATATCCTATGAATTT	C	ATTTCGCACCGGAAACTCTT	0.98
mttB	Ajuga_decumbens	70	24	1	CCG->CGG	Pro->Arg	CCTATGAATTTCATTTCGCA	C	CGGAAACTCTTCTAGGAGAA	0.981
mttB	Ajuga_decumbens	71	24	2	CGG->GGA	Arg->Gly	CTATGAATTTCATTTCGCAC	C	GGAAACTCTTCTAGGAGAAG	0.95
mttB	Ajuga_decumbens	109	37	1	CGG->GGA	Arg->Gly	AAGTTAGAATCCGTTCCGTT	C	GGATATTGATTGGTCTTGGT	0.984
mttB	Ajuga_decumbens	145	49	1	CGT->GTT	Arg->Val	TTGGTTTGACATGGTTTACG	C	GTTACTGGTTCCCGGAAGAG	0.999
mttB	Ajuga_decumbens	157	53	1	CCG->CGG	Pro->Arg	GGTTTACGCGTTACTGGTTC	C	CGGAAGAGTTAATATATCCA	0.998
mttB	Ajuga_decumbens	176	59	2	CAT->ATT	His->Ile	CCCGGAAGAGTTAATATATC	C	ATTAGCGAAACCCTTTCTTA	0.909
mttB	Ajuga_decumbens	223	75	1	CGT->GTA	Arg->Val	CTTTTGACTCGTATTTTGTT	C	GTACACAATCAACGGAGGCC	0.995
mttB	Ajuga_decumbens	233	78	2	CAA->AAC	Gln->Asn	GTATTTTGTTCGTACACAAT	C	AACGGAGGCCTTCCCGACAT	1
mttB	Ajuga_decumbens	247	83	1	CCG->CGA	Pro->Arg	CACAATCAACGGAGGCCTTC	C	CGACATATGTTGCAACGTCT	0.999
mttB	Ajuga_decumbens	281	94	2	CTT->TTA	Leu->Leu	AACGTCTTCAATAGCATGCT	C	TTACTTCGTTTTTCCCTTAA	0.98
mttB	Ajuga_decumbens	307	103	1	CAT->ATC	His->Ile	TCGTTTTTCCCTTAATAAGT	C	ATCAAATTTGGTGCTTTTTG	0.994
mttB	Ajuga_decumbens	376	126	1	CAT->ATT	His->Ile	GGAAATACAATCGATTCCTC	C	ATTTAAGTGGTTCTCGCTTC	0.969
mttB	Ajuga_decumbens	391	131	1	CGC->GCT	Arg->Ala	TCCTCCATTTAAGTGGTTCT	C	GCTTCTCCTTGTTACTCTTC	0.987
mttB	Ajuga_decumbens	418	140	1	CTT->TTC	Leu->Phe	CCTTGTTACTCTTCCTAACT	C	TTCCCCGGGTAGTTCCCAAT	0.915
mttB	Ajuga_decumbens	421	141	1	CCC->CCC	Pro->Pro	TGTTACTCTTCCTAACTCTT	C	CCCGGGTAGTTCCCAATGTT	0.955
mttB	Ajuga_decumbens	424	142	1	CGG->GGG	Arg->Gly	TACTCTTCCTAACTCTTCCC	C	GGGTAGTTCCCAATGTTTGG	0.989
mttB	Ajuga_decumbens	452	151	2	CAT->ATA	His->Ile	TCCCAATGTTTGGCACTTTC	C	ATACTTCATGGGTGAAACAT	0.987
mttB	Ajuga_decumbens	517	173	1	CAT->ATA	His->Ile	TACAACCTAAGATCTATGAC	C	ATATTATGTTAACTGTTCGT	0.997
mttB	Ajuga_decumbens	542	181	2	CGT->GTT	Arg->Val	TATGTTAACTGTTCGTATTT	C	GTTCATTCCATCGGTATGCT	0.994
mttB	Ajuga_decumbens	550	184	1	CCA->CAT	Pro->His	CTGTTCGTATTTCGTTCATT	C	CATCGGTATGCTCCCAGGTA	0.995
mttB	Ajuga_decumbens	586	196	1	CGT->GTT	Arg->Val	AGGTACCTGTAATTGTGATC	C	GTTTGCTAGAACAAAGGGCT	0.997
mttB	Ajuga_decumbens	623	208	2	CCA->CAC	Pro->His	GGCTCTTTCTGTAGAAACTT	C	CACGAACAATCGTCGTTTTT	0.973
mttB	Ajuga_decumbens	655	219	1	CCG->CGC	Pro->Arg	GTCGTTTTTTGATGGTTTTT	C	CGCTTCTTACAGCTGCTCTT	0.987
mttB	Ajuga_decumbens	712	238	1	CGT->GTT	Arg->Val	TCTGGTGCCAAATTGTCGCC	C	GTTTCCTTATTTCTTTGATA	0.996
mttB	Ajuga_decumbens	717	239	3	CCT->CTT	Pro->Leu	TGCCAAATTGTCGCCCGTTT	C	CTTATTTCTTTGATAATAGA	0.97
mttB	Ajuga_decumbens	758	253	2	CGA->GAT	Arg->Asp	GTTGGCTATCTTTGTGGCAT	C	GATTGTACAAGTTCGTGAAG	0.999
rpl10	Ajuga_decumbens	101	34	2	CAA->AAC	Gln->Asn	CTCATTCCATTCCAGTGGCT	C	AACCAGTAACCAATGGCGAA	0.989
rpl10	Ajuga_decumbens	134	45	2	CAT->ATG	His->Met	ATGGCGAAAACTCAAAAATC	C	ATGGTTTCCCGGTAGAACCC	0.994
rps13	Ajuga_decumbens	56	19	2	CAA->AAC	Gln->Asn	TAAACAAGTAAGAATTGCCT	C	AACCCAAATTTTGGGAATTG	0.914
rps13	Ajuga_decumbens	100	34	1	CGT->GTT	Arg->Val	TTAAAAAAGCCATTCAGGTT	C	GTTATCGATTAGGTATCAGT	0.997
rps13	Ajuga_decumbens	287	96	2	CGC->GCC	Arg->Ala	AATTCGTCATCAAGATGGAT	C	GCCCTTACGCGGTCAACGAA	0.999
sdh4	Ajuga_decumbens	39	13	3	CAT->ATT	His->Ile	GGACGTGGTTTGGCTATTCC	C	ATTTGTCTCCATCTACTGGT	1
atp4	Ajuga_reptans	98	33	2	CAA->AAT	Gln->Asn	TTTAAGTTCGAAGAAGGTCT	C	AATCTATAATGAGGAGATTA	0.932
atp4	Ajuga_reptans	224	75	2	CGC->GCA	Arg->Ala	CCAGGCTATTCAGGAGGAAT	C	GCAGCAATTCCCCAATCCTA	0.992
atp4	Ajuga_reptans	416	139	2	CAA->AAA	Gln->Lys	CGCTAAGTTAGCAACACTTC	C	AAATGCCACCTCCTCCCGTC	0.998
atp6	Ajuga_reptans	120	40	3	CAT->ATG	His->Met	TTCACAAATCCATCCCTCTT	C	ATGCTACTCACTCTCAGTTT	0.905
atp6	Ajuga_reptans	188	63	2	CAG->AGT	Gln->Ser	TAAAAAGGGCGGAGGAAAGT	C	AGTACCAAATGCCTGGCAAT	0.996
atp6	Ajuga_reptans	230	77	2	CAT->ATT	His->Ile	CCTGGTAGAGCTTCTTTATT	C	ATTTGTACTAAACCTGGTAA	0.926
atp6	Ajuga_reptans	302	101	2	CGG->GGT	Arg->Gly	AGAGTTTTTCCCTTGCATCT	C	GGTGACTTTGACTTTCTTGT	0.997
atp6	Ajuga_reptans	467	156	2	CAT->ATT	His->Ile	GCTTCATTTTTTAAGCTTCT	C	ATTACCCGCAGGAGTCCCAC	0.999
atp6	Ajuga_reptans	526	176	1	CCT->CTT	Pro->Leu	TAGTACTCCTTGAGCTAATC	C	CTTATTCCTTCCGCGCATTG	0.995
atp8	Ajuga_reptans	30	10	3	CAC->ACA	His->Thr	TTAGATAAATTCACCTATTT	C	ACACAATTCTTCTGGTTATG	0.967
atp8	Ajuga_reptans	58	20	1	CTC->TCT	Leu->Ser	TCTTCTGGTTATGCCTTTTC	C	TCTTTACTTTCTATATTGCT	0.999
atp9	Ajuga_reptans	96	32	3	CCA->CAT	Pro->His	AATGTTTTTAGCTCATTGAT	C	CATTCTGTTGCACGCAATCC	0.923
ccmB	Ajuga_reptans	80	27	2	CGT->GTA	Arg->Val	GTGTTTTTCTCTATTCCTCT	C	GTATATCGCCGTAACGCCCT	0.98
ccmB	Ajuga_reptans	87	29	3	CGC->GCC	Arg->Ala	TCTCTATTCCTCTCGTATAT	C	GCCGTAACGCCCTTAATGCT	0.987
ccmB	Ajuga_reptans	128	43	2	CAT->ATG	His->Met	AGGTTTTGAAAAAGACTTTT	C	ATGTCATTCCCATTTAGGTC	0.998
ccmB	Ajuga_reptans	137	46	2	CCC->CCA	Pro->Pro	AAAAGACTTTTCATGTCATT	C	CCATTTAGGTCTGATTCGGA	0.998
ccmB	Ajuga_reptans	148	50	1	CTG->TGA	Leu->Stop	CATGTCATTCCCATTTAGGT	C	TGATTCGGATCCCTCCGTTG	0.931
ccmB	Ajuga_reptans	154	52	1	CGG->GGA	Arg->Gly	ATTCCCATTTAGGTCTGATT	C	GGATCCCTCCGTTGTTTCCT	0.991
ccmB	Ajuga_reptans	160	54	1	CCT->CTC	Pro->Leu	ATTTAGGTCTGATTCGGATC	C	CTCCGTTGTTTCCTTTTCCT	0.973
ccmB	Ajuga_reptans	164	55	2	CGT->GTT	Arg->Val	AGGTCTGATTCGGATCCCTC	C	GTTGTTTCCTTTTCCTTCCG	0.965
ccmB	Ajuga_reptans	172	58	1	CCT->CTT	Pro->Leu	TTCGGATCCCTCCGTTGTTT	C	CTTTTCCTTCCGCACCTTTT	0.99
ccmB	Ajuga_reptans	179	60	2	CTT->TTC	Leu->Phe	CCCTCCGTTGTTTCCTTTTC	C	TTCCGCACCTTTTCCTCGAA	0.97
ccmB	Ajuga_reptans	193	65	1	CCT->CTC	Pro->Leu	CTTTTCCTTCCGCACCTTTT	C	CTCGAAATGATCAAGAAGAT	0.977
ccmB	Ajuga_reptans	194	65	2	CTC->TCG	Leu->Ser	TTTTCCTTCCGCACCTTTTC	C	TCGAAATGATCAAGAAGATG	0.99
ccmB	Ajuga_reptans	304	102	1	CGT->GTG	Arg->Val	ACCGGGTTATTCAAATAAGT	C	GTGTTTTCCGTGGTTTTCCC	0.996
ccmB	Ajuga_reptans	313	105	1	CGT->GTG	Arg->Val	TTCAAATAAGTCGTGTTTTC	C	GTGGTTTTCCCATGTTACAA	0.999
ccmB	Ajuga_reptans	338	113	2	CGT->GTA	Arg->Val	TTTTCCCATGTTACAACTTC	C	GTACCAATTCGGTCGATCCG	0.997
ccmB	Ajuga_reptans	367	123	1	CGG->GGT	Arg->Gly	TCGGTCGATCCGGAATGGAT	C	GGTTAAACATTCCATTAGGG	0.979
ccmB	Ajuga_reptans	379	127	1	CCA->CAT	Pro->His	GAATGGATCGGTTAAACATT	C	CATTAGGGAGCCTGGTCTTG	0.919
ccmB	Ajuga_reptans	380	127	2	CAT->ATT	His->Ile	AATGGATCGGTTAAACATTC	C	ATTAGGGAGCCTGGTCTTGA	0.999
ccmB	Ajuga_reptans	424	142	1	CGT->GTT	Arg->Val	TTCTGTGTGGTATTCGTTCT	C	GTTCGGCTCTTGGAATCACA	0.963
ccmB	Ajuga_reptans	428	143	2	CGG->GGC	Arg->Gly	GTGTGGTATTCGTTCTCGTT	C	GGCTCTTGGAATCACATCCA	0.99
ccmB	Ajuga_reptans	467	156	2	CGC->GCA	Arg->Ala	CAGCAGTGGTTGGAACAGCT	C	GCAAAATCCAACCACTTCAC	0.975
ccmB	Ajuga_reptans	475	159	1	CCA->CAA	Pro->Gln	GTTGGAACAGCTCGCAAAAT	C	CAACCACTTCACCTACTTCA	0.997
ccmB	Ajuga_reptans	476	159	2	CAA->AAC	Gln->Asn	TTGGAACAGCTCGCAAAATC	C	AACCACTTCACCTACTTCAT	0.996
ccmB	Ajuga_reptans	485	162	2	CAC->ACC	His->Thr	CTCGCAAAATCCAACCACTT	C	ACCTACTTCATTGCCCCCAA	0.985
ccmB	Ajuga_reptans	494	165	2	CAT->ATT	His->Ile	TCCAACCACTTCACCTACTT	C	ATTGCCCCCAACCCTTTCTC	0.987
ccmB	Ajuga_reptans	502	168	1	CCA->CAA	Pro->Gln	CTTCACCTACTTCATTGCCC	C	CAACCCTTTCTCGTACCTCT	0.972
ccmB	Ajuga_reptans	503	168	2	CAA->AAC	Gln->Asn	TTCACCTACTTCATTGCCCC	C	AACCCTTTCTCGTACCTCTA	0.991
ccmB	Ajuga_reptans	512	171	2	CTC->TCG	Leu->Ser	TTCATTGCCCCCAACCCTTT	C	TCGTACCTCTATTGAAACAG	0.981
ccmB	Ajuga_reptans	514	172	1	CGT->GTA	Arg->Val	CATTGCCCCCAACCCTTTCT	C	GTACCTCTATTGAAACAGAA	0.995
ccmB	Ajuga_reptans	551	184	2	CCT->CTC	Pro->Leu	AGAATGGTTTCATGTTCTTT	C	CTCGATTGGTTATTCCTCTC	0.993
ccmB	Ajuga_reptans	554	185	2	CGA->GAT	Arg->Asp	ATGGTTTCATGTTCTTTCCT	C	GATTGGTTATTCCTCTCCGT	0.992
ccmB	Ajuga_reptans	566	189	2	CCT->CTC	Pro->Leu	TCTTTCCTCGATTGGTTATT	C	CTCTCCGTTCGTATCTATTT	0.991
ccmB	Ajuga_reptans	569	190	2	CTC->TCC	Leu->Ser	TTCCTCGATTGGTTATTCCT	C	TCCGTTCGTATCTATTTTTC	0.923
ccmB	Ajuga_reptans	572	191	2	CGT->GTT	Arg->Val	CTCGATTGGTTATTCCTCTC	C	GTTCGTATCTATTTTTCCAA	0.983
ccmB	Ajuga_reptans	596	199	2	CGG->GGT	Arg->Gly	CGTATCTATTTTTCCAATTT	C	GGTCTCGATTAGTTCACAAG	0.988
ccmC	Ajuga_reptans	46	16	1	CTC->TCT	Leu->Ser	GACTTATCATTGGGTCTTGG	C	TCTTCTTAACAGCGATGGCC	0.975
ccmC	Ajuga_reptans	70	24	1	CAT->ATC	His->Ile	TCTTAACAGCGATGGCCATT	C	ATCTAAGCCTGCTAGTAGCA	0.94
ccmC	Ajuga_reptans	128	43	2	CCC->CCA	Pro->Pro	GGGTGGAAATTCTCGTATTC	C	CCATGTACATGTTCCTGTGG	0.998
ccmC	Ajuga_reptans	151	51	1	CGG->GGA	Arg->Gly	ATGTACATGTTCCTGTGGCT	C	GGATGAGTATTCTTGTTTAC	0.994
ccmC	Ajuga_reptans	248	83	2	CAG->AGA	Gln->Arg	TCGCTCTTCCGGAACCGGTA	C	AGAAATGGGTGCTCTTTCTA	0.935
ccmC	Ajuga_reptans	266	89	2	CTA->TAC	Leu->Tyr	TACAGAAATGGGTGCTCTTT	C	TACGTTGTTTACCTTAGTGA	0.978
ccmC	Ajuga_reptans	298	100	1	CGG->GGG	Arg->Gly	CCTTAGTGACTGGGGGCTTT	C	GGGGAAGACCTATGTGGGGC	0.974
ccmC	Ajuga_reptans	362	121	2	CGT->GTT	Arg->Val	TTTAACCTCTGTATTCATCT	C	GTTCCTTATTTACCTGGGCG	0.995
ccmC	Ajuga_reptans	366	122	3	CCT->CTT	Pro->Leu	ACCTCTGTATTCATCTCGTT	C	CTTATTTACCTGGGCGCGCG	0.994
ccmC	Ajuga_reptans	367	123	1	CTT->TTA	Leu->Leu	CCTCTGTATTCATCTCGTTC	C	TTATTTACCTGGGCGCGCGG	0.98
ccmC	Ajuga_reptans	418	140	1	CCC->CCA	Pro->Pro	GGCTTTCTGTTGAACTGGCT	C	CCATTTCAATCCGTGCTGGA	0.992
ccmC	Ajuga_reptans	425	142	2	CAA->AAT	Gln->Asn	TGTTGAACTGGCTCCCATTT	C	AATCCGTGCTGGACCGATCG	0.985
ccmC	Ajuga_reptans	430	144	1	CGT->GTG	Arg->Val	AACTGGCTCCCATTTCAATC	C	GTGCTGGACCGATCGATATA	0.996
ccmC	Ajuga_reptans	440	147	2	CGA->GAT	Arg->Asp	CATTTCAATCCGTGCTGGAC	C	GATCGATATACCCATAATAA	0.984
ccmC	Ajuga_reptans	488	163	2	CGC->GCA	Arg->Ala	GGTCAACTGGTGGAATACAT	C	GCATCAACCTGGGAGCATTA	0.997
ccmC	Ajuga_reptans	515	172	2	CTG->TGG	Leu->Trp	ACCTGGGAGCATTAGCCAAT	C	TGGTACATCAATACATGTTC	0.999
ccmC	Ajuga_reptans	535	179	1	CCT->CTA	Pro->Leu	CTGGTACATCAATACATGTT	C	CTATGCTCATTCCCATCTTG	0.999
ccmC	Ajuga_reptans	575	192	2	CCT->CTT	Pro->Leu	GTCTAACTTTGCTAACTTCC	C	CTTATTAAGTTTGATCTTGC	0.987
ccmC	Ajuga_reptans	617	206	2	CTA->TAT	Leu->Tyr	CGTTCTGGAAACACGTCTTC	C	TATTCCATCTTTTCTCGAAT	0.99
ccmC	Ajuga_reptans	623	208	2	CAT->ATC	His->Ile	GGAAACACGTCTTCCTATTC	C	ATCTTTTCTCGAATCTCCTT	0.995
ccmC	Ajuga_reptans	675	225	3	CCG->CGG	Pro->Arg	GGGCGCAAAGTCGTTACTTC	C	CGGTGANNNNNNNNNNNNNN	0.91
ccmFC	Ajuga_reptans	38	13	2	CCA->CAT	Pro->His	CTTTTTCTTTTTAATTACTT	C	CATGGTCGTGCCTCGTGGCA	0.987
ccmFC	Ajuga_reptans	50	17	2	CTC->TCG	Leu->Ser	AATTACTTCCATGGTCGTGC	C	TCGTGGCACGGCAGCACCCG	1
ccmFC	Ajuga_reptans	52	18	1	CGT->GTG	Arg->Val	TTACTTCCATGGTCGTGCCT	C	GTGGCACGGCAGCACCCGTA	0.984
ccmFC	Ajuga_reptans	103	35	1	CCC->CCA	Pro->Pro	GGTTCGTCAGTAGAGATGTT	C	CCACAGGTGCCCCTTTTTCC	0.999
ccmFC	Ajuga_reptans	122	41	2	CCA->CAA	Pro->Gln	TCCCACAGGTGCCCCTTTTT	C	CAATGGTACTCTAATTCCTA	0.991
ccmFC	Ajuga_reptans	155	52	2	CAT->ATT	His->Ile	AATTCCTATTCCTATCCCTT	C	ATTCCCCCTTTTGGTCTATC	0.949
ccmFC	Ajuga_reptans	310	104	1	CGT->GTT	Arg->Val	GAGCTAGAAACGCCCTATTT	C	GTTTCGTTCCCGTTCTTCAT	0.998
ccmFC	Ajuga_reptans	334	112	1	CTT->TTC	Leu->Phe	TCGTTCCCGTTCTTCATTTC	C	TTCTTCTCGAATCCAAGGGG	0.938
ccmFC	Ajuga_reptans	406	136	1	CGT->GTA	Arg->Val	TGCTCGGTTTACTATTCTTT	C	GTACTTTCTTCTTTTTACCA	0.993
ccmFC	Ajuga_reptans	919	307	1	CGT->GTG	Arg->Val	AGATGGCTTATTCAATAATT	C	GTGCATAAGGATAAGGAACT	0.909
ccmFC	Ajuga_reptans	2168	723	2	CGG->GGA	Arg->Gly	TTCCTTTTATTTTTTTTATT	C	GGATCGGATTTATGTTGGCT	0.995
ccmFC	Ajuga_reptans	2173	725	1	CGG->GGA	Arg->Gly	TTTATTTTTTTTATTCGGAT	C	GGATTTATGTTGGCTTCGTT	0.978
ccmFN	Ajuga_reptans	38	13	2	CGG->GGG	Arg->Gly	CTTTCATTATTCATTATTTC	C	GGGTCTTTTCGTTGCATTCA	0.997
ccmFN	Ajuga_reptans	92	31	2	CTG->TGC	Leu->Cys	GCCAGTGTTTGGTGCAGCAC	C	TGCATTTTGGTGTATTCTTC	1
ccmFN	Ajuga_reptans	131	44	2	CGT->GTT	Arg->Val	TCTTTCTTTCCTTGGTCTTT	C	GTTCCGTCATATTCCTAATA	0.981
ccmFN	Ajuga_reptans	136	46	1	CGT->GTC	Arg->Val	CTTTCCTTGGTCTTTCGTTC	C	GTCATATTCCTAATAACTTA	0.987
ccmFN	Ajuga_reptans	145	49	1	CCT->CTA	Pro->Leu	GTCTTTCGTTCCGTCATATT	C	CTAATAACTTATCCAATTAC	0.99
ccmFN	Ajuga_reptans	242	81	2	CAT->ATG	His->Met	TCATGAGGGTAGTATTTTAT	C	ATGGTGTCGGATCCTAAGTT	0.999
ccmFN	Ajuga_reptans	250	84	1	CGG->GGA	Arg->Gly	GTAGTATTTTATCATGGTGT	C	GGATCCTAAGTTTTTATGGA	0.999
ccmFN	Ajuga_reptans	277	93	1	CTT->TTT	Leu->Phe	TAAGTTTTTATGGATTCCTT	C	TTTGTTACCGGGGTCGACCC	0.995
ccmFN	Ajuga_reptans	366	122	3	CGT->GTG	Arg->Val	TATTCCTTTCTTTCGAACTT	C	GTGAATAACTCCATTCTATC	0.936
ccmFN	Ajuga_reptans	701	234	2	CTT->TTT	Leu->Phe	CATTGCTTTGTTTTTCTCTC	C	TTTCCTATCAGCGAGTTCCG	0.999
ccmFN	Ajuga_reptans	710	237	2	CAG->AGC	Gln->Ser	GTTTTTCTCTCCTTTCCTAT	C	AGCGAGTTCCGACCCTTTTG	0.997
ccmFN	Ajuga_reptans	748	250	1	CGT->GTA	Arg->Val	TTGTTCGAAATTTCTTCGTT	C	GTACCGAACCGCTTGCAGAA	0.998
ccmFN	Ajuga_reptans	770	257	2	CAA->AAA	Gln->Lys	TACCGAACCGCTTGCAGAAT	C	AAATCCTGTTCCACAAGATC	0.981
ccmFN	Ajuga_reptans	782	261	2	CAC->ACA	His->Thr	TGCAGAATCAAATCCTGTTC	C	ACAAGATCCTATATCAGCTA	0.999
ccmFN	Ajuga_reptans	797	266	2	CAG->AGC	Gln->Ser	TGTTCCACAAGATCCTATAT	C	AGCTATACACCCTCCTTGCA	0.981
ccmFN	Ajuga_reptans	946	316	1	CGC->GCT	Arg->Ala	AAAAGACTGGAAGACTCTTT	C	GCTCTGTTGGATGCGTCGGA	0.954
ccmFN	Ajuga_reptans	1264	422	1	CGG->GGT	Arg->Gly	GAATTTGGATCTTGGCATGT	C	GGTGGTTTTTAACCGTAGGC	0.964
ccmFN	Ajuga_reptans	1292	431	2	CAG->AGG	Gln->Arg	TTTAACCGTAGGCATTTTGC	C	AGGAAGTTGGTGGGCTCATC	1
ccmFN	Ajuga_reptans	1309	437	1	CAT->ATC	His->Ile	TGCCAGGAAGTTGGTGGGCT	C	ATCATGAATTAGGTCGGGGT	1
ccmFN	Ajuga_reptans	1324	442	1	CGG->GGG	Arg->Gly	GGGCTCATCATGAATTAGGT	C	GGGGTGGCTGGTGGTTTCGG	0.999
ccmFN	Ajuga_reptans	1342	448	1	CGG->GGG	Arg->Gly	GTCGGGGTGGCTGGTGGTTT	C	GGGATCCCGTAGAAAATGCT	0.999
ccmFN	Ajuga_reptans	1375	459	1	CGG->GGG	Arg->Gly	AAAATGCTTCTTTTATGCCT	C	GGGTATTAGCCACAGCTTGT	1
ccmFN	Ajuga_reptans	1436	479	2	CCT->CTT	Pro->Leu	CCTTCTTCATTCTTGTACCT	C	CTTTCTTAATATTGTGACTT	0.995
ccmFN	Ajuga_reptans	1460	487	2	CAT->ATG	His->Met	TCTTAATATTGTGACTTTTC	C	ATGCTGTGTCTCAGGAACCT	0.999
ccmFN	Ajuga_reptans	1472	491	2	CAG->AGG	Gln->Arg	GACTTTTCCATGCTGTGTCT	C	AGGAACCTTTTCAATACGGT	1
ccmFN	Ajuga_reptans	1507	503	1	CCC->CCG	Pro->Pro	TACGGTCCGGATTGCTAGCT	C	CCGTTCATAGTTTTGCTACA	0.999
cob	Ajuga_reptans	298	100	1	CAC->ACC	His->Thr	GTATGTTTTTCATTGTGGTT	C	ACCTTCATATTTTTCGTGGT	0.999
cob	Ajuga_reptans	325	109	1	CAT->ATG	His->Met	ATATTTTTCGTGGTCTATAT	C	ATGCGAGTTATAGCAGTCCT	1
cob	Ajuga_reptans	358	120	1	CGG->GGT	Arg->Gly	GCAGTCCTAGGGAATTTGTT	C	GGTGTCTCGGAGTGGTCATC	1
cob	Ajuga_reptans	568	190	1	CAT->ATT	His->Ile	ACCGTTTTTTTAGTCTTCAT	C	ATTTACTCCCCTTTCTTTTA	0.982
cob	Ajuga_reptans	853	285	1	CAT->ATG	His->Met	AATGGTATTTCCTACCGATC	C	ATGCCATCCTTCGTAGCATA	0.904
cob	Ajuga_reptans	982	328	1	CAC->ACC	His->Thr	GTTCAAGTTTTCGCCCGATT	C	ACCAGGGGATCTTTTGGCTG	0.997
cox1	Ajuga_reptans	242	81	2	CTG->TGG	Leu->Trp	GCCAGCGATGATAGGTGGAT	C	TGGTAATTGGTCTGTTCCGA	0.996
cox1	Ajuga_reptans	254	85	2	CTG->TGT	Leu->Cys	AGGTGGATCTGGTAATTGGT	C	TGTTCCGATTCTGATAGGTG	1
cox1	Ajuga_reptans	452	151	2	CTA->TAG	Leu->Stop	AGCAGTTGATTTAGCCATTT	C	TAGTCTTCATCTATCTGGTG	0.999
cox1	Ajuga_reptans	515	172	2	CCA->CAA	Pro->Gln	CAATTTTATAACAACTATCT	C	CAACATGCGTGGACCTGGAA	1
cox1	Ajuga_reptans	551	184	2	CAC->ACC	His->Thr	TGGAATGACTATGCATAGAT	C	ACCCCTCTTTGTTTGGTCCG	0.997
cox1	Ajuga_reptans	590	197	2	CAC->ACT	His->Thr	CGTTCTAGTGACAGCATTCC	C	ACTTTTATTATCACTTCCGG	0.999
cox1	Ajuga_reptans	715	239	1	CGG->GGT	Arg->Gly	TATTATACCAGCATCTCTTT	C	GGTTCTTCGGTTTTAAATGG	0.989
cox1	Ajuga_reptans	866	289	2	CAG->AGC	Gln->Ser	TGGGGTATCTAAGACACAAT	C	AGCAGGTAACCAACGACATA	0.986
cox1	Ajuga_reptans	1132	378	1	CAC->ACC	His->Thr	ATCGTTATCGACTACATAAT	C	ACCTTGGTATGATTAAACTA	0.979
cox1	Ajuga_reptans	1198	400	1	CAA->AAC	Gln->Asn	GACATTCAGCACGACTACTT	C	AACTACATCGTGTCTGTCAA	0.969
cox1	Ajuga_reptans	1216	406	1	CAA->AAG	Gln->Lys	TTCAACTACATCGTGTCTGT	C	AAGTACTGGAAATCCCCGTA	0.952
cox1	Ajuga_reptans	1722	574	3	CCG->CGG	Pro->Arg	CATCCTAATTCTGCCTGGAT	C	CGGTATCATAAGTCATATCG	0.998
cox1	Ajuga_reptans	2147	716	2	CAC->ACT	His->Thr	TTGCTTTATTTGCAGGATTT	C	ACTATTGGGCAGGTAAAATC	0.998
cox1	Ajuga_reptans	2366	789	2	CGT->GTT	Arg->Val	TATCCGTAGTTGGGATTTGT	C	GTTTCTTCGTGGTCGTAACA	1
cox1	Ajuga_reptans	2394	798	3	CAA->AAG	Gln->Lys	CGTGGTCGTAACAATCACTT	C	AAGCAGTGGAAAGAACAAAA	0.999
cox1	Ajuga_reptans	2450	817	2	CCA->CAA	Pro->Gln	CTTGGGCTGTTGAACAGAAT	C	CAACCACACCAGAATGGATG	0.995
cox1	Ajuga_reptans	2460	820	3	CAG->AGA	Gln->Arg	TGAACAGAATCCAACCACAC	C	AGAATGGATGGTACAAAGTC	1
cox2	Ajuga_reptans	71	24	2	CTC->TCA	Leu->Ser	AGAGCCATGGCAATTAGGAT	C	TCAAGATGGAGCAACACCTA	0.992
cox2	Ajuga_reptans	149	50	2	CAG->AGT	Gln->Ser	TTTCTTTGTGATTCTGATTT	C	AGTTTTCGTATCATGGATCT	0.975
cox2	Ajuga_reptans	161	54	2	CAT->ATG	His->Met	TCTGATTTCAGTTTTCGTAT	C	ATGGATCTTGGTTCGCGCTT	0.945
cox2	Ajuga_reptans	443	148	2	CGA->GAT	Arg->Asp	ACTCACTTTTGACAGTTATA	C	GATTCCAGAAGATGATCCAG	0.999
cox2	Ajuga_reptans	461	154	2	CAG->AGA	Gln->Arg	TACGATTCCAGAAGATGATC	C	AGAATTAGGCCAATCACGTT	0.969
cox2	Ajuga_reptans	476	159	2	CAC->ACG	His->Thr	TGATCCAGAATTAGGCCAAT	C	ACGTTTATTAGAAGTGGACA	0.997
cox2	Ajuga_reptans	544	182	1	CCC->CCG	Pro->Pro	ATTTGCGTATTATTGTCACA	C	CCGCTGATGTACCTCATAGT	0.987
cox2	Ajuga_reptans	632	211	2	CGG->GGT	Arg->Gly	TTTAAATCAGACCTCTATTT	C	GGTACAACGCGAAGGAGTTT	0.997
cox3	Ajuga_reptans	311	104	2	CTT->TTC	Leu->Phe	TTTTGCTTTTTTTTGGGCTT	C	TTCTCATTCTTCTTTGGCAC	0.999
cox3	Ajuga_reptans	314	105	2	CTC->TCA	Leu->Ser	TGCTTTTTTTTGGGCTTCTT	C	TCATTCTTCTTTGGCACCTA	0.999
cox3	Ajuga_reptans	419	140	2	CCC->CCC	Pro->Pro	TTTTCTGAATACCCTTATTC	C	CCCTTCATCCGGAGCTGCCG	0.989
cox3	Ajuga_reptans	764	255	2	CAT->ATT	His->Ile	GGACGTGGTTTGGCTATTCC	C	ATTTGTCTCCATCTACTGGT	1
matR	Ajuga_reptans	326	109	2	CAG->AGG	Gln->Arg	TGTATTACTATCGGCCCTAC	C	AGGCAACATCTACCTACACA	0.983
matR	Ajuga_reptans	413	138	2	CGG->GGT	Arg->Gly	GATTGTTCAGAGAATTAGAT	C	GGTTCTATTAAGGACAGGTC	0.983
matR	Ajuga_reptans	1682	561	2	CCA->CAC	Pro->His	CGAAGACATCGTAAATTGGT	C	CACGGGCATCGCGATAAGTC	0.939
matR	Ajuga_reptans	1703	568	2	CTC->TCT	Leu->Ser	CACGGGCATCGCGATAAGTC	C	TCTGTCCTACTACAGGTGCC	0.999
matR	Ajuga_reptans	1723	575	1	CGC->GCG	Arg->Ala	CTCTGTCCTACTACAGGTGC	C	GCGACAACCTTTACCAAGTC	1
matR	Ajuga_reptans	1737	579	3	CCA->CAA	Pro->Gln	AGGTGCCGCGACAACCTTTA	C	CAAGTCCGAACAATTGTCGA	0.953
matR	Ajuga_reptans	1759	587	1	CAC->ACC	His->Thr	AAGTCCGAACAATTGTCGAC	C	ACCAGATCCGCTGGTCTGCA	0.996
matR	Ajuga_reptans	1790	597	2	CGG->GGC	Arg->Gly	CTGGTCTGCAATATTCACCC	C	GGCCCACAAGCACAAATCCT	0.997
matR	Ajuga_reptans	1829	610	2	CAA->AAA	Gln->Lys	CTCGGCGCGGAATATAATCC	C	AAAGTACTCCAAAGACTCAA	0.998
matR	Ajuga_reptans	1847	616	2	CAA->AAA	Gln->Lys	CCCAAAGTACTCCAAAGACT	C	AAATAGAGTCAATCAAGAAG	0.996
mttB	Ajuga_reptans	61	21	1	CAT->ATT	His->Ile	CATATATATCCTATGAATTT	C	ATTTCGCACCGGAAACTCTT	0.98
mttB	Ajuga_reptans	70	24	1	CCG->CGG	Pro->Arg	CCTATGAATTTCATTTCGCA	C	CGGAAACTCTTCTAGGAGAA	0.981
mttB	Ajuga_reptans	71	24	2	CGG->GGA	Arg->Gly	CTATGAATTTCATTTCGCAC	C	GGAAACTCTTCTAGGAGAAG	0.95
mttB	Ajuga_reptans	104	35	2	CCG->CGT	Pro->Arg	AGGAGAAGTTCGAATCCGTT	C	CGTTCGGATATTGATTGGTC	0.938
mttB	Ajuga_reptans	109	37	1	CGG->GGA	Arg->Gly	AAGTTCGAATCCGTTCCGTT	C	GGATATTGATTGGTCTTGGT	0.982
mttB	Ajuga_reptans	145	49	1	CGT->GTT	Arg->Val	TTGGTTTGACATGGTTTACG	C	GTTACTGGTTCCCGGAAGAG	0.999
mttB	Ajuga_reptans	157	53	1	CCG->CGG	Pro->Arg	GGTTTACGCGTTACTGGTTC	C	CGGAAGAGTTAATATATCCA	0.998
mttB	Ajuga_reptans	176	59	2	CAT->ATT	His->Ile	CCCGGAAGAGTTAATATATC	C	ATTAGCTAAACCCTTTCTTA	0.984
mttB	Ajuga_reptans	223	75	1	CGT->GTA	Arg->Val	CTTTTGACTCGTATTTTGTT	C	GTACACAATCAACGGAGGCC	0.995
mttB	Ajuga_reptans	233	78	2	CAA->AAC	Gln->Asn	GTATTTTGTTCGTACACAAT	C	AACGGAGGCCTTCCCGACAT	1
mttB	Ajuga_reptans	247	83	1	CCG->CGA	Pro->Arg	CACAATCAACGGAGGCCTTC	C	CGACATATGTTGCAACGTCT	0.999
mttB	Ajuga_reptans	281	94	2	CTT->TTA	Leu->Leu	AACGTCTTCAATAGCATGCT	C	TTACTTCGTTTTTCCCTTAA	0.98
mttB	Ajuga_reptans	307	103	1	CAT->ATC	His->Ile	TCGTTTTTCCCTTAATAAGT	C	ATCAAATTTGGTGCTTTTTT	0.992
mttB	Ajuga_reptans	376	126	1	CAT->ATT	His->Ile	GGAAATACAATCGATTCCTC	C	ATTTAAGTGGTTCTCGCTTC	0.969
mttB	Ajuga_reptans	391	131	1	CGC->GCT	Arg->Ala	TCCTCCATTTAAGTGGTTCT	C	GCTTCTCCTTGTTACTCTTC	0.987
mttB	Ajuga_reptans	418	140	1	CTT->TTC	Leu->Phe	CCTTGTTACTCTTCCTAACT	C	TTCCCCGGGTAGTTCCCAAT	0.915
mttB	Ajuga_reptans	421	141	1	CCC->CCC	Pro->Pro	TGTTACTCTTCCTAACTCTT	C	CCCGGGTAGTTCCCAATGTT	0.955
mttB	Ajuga_reptans	424	142	1	CGG->GGG	Arg->Gly	TACTCTTCCTAACTCTTCCC	C	GGGTAGTTCCCAATGTTTGG	0.989
mttB	Ajuga_reptans	452	151	2	CAT->ATA	His->Ile	TCCCAATGTTTGGCACTTTC	C	ATACTTCATGGGTGAAACAT	0.987
mttB	Ajuga_reptans	517	173	1	CAT->ATA	His->Ile	TACAACCTAAGATCTATGAC	C	ATATTATGTTAACTGTTCGT	0.997
mttB	Ajuga_reptans	542	181	2	CGT->GTT	Arg->Val	TATGTTAACTGTTCGTATTT	C	GTTCATTCCATCGGTATGCT	0.994
mttB	Ajuga_reptans	550	184	1	CCA->CAT	Pro->His	CTGTTCGTATTTCGTTCATT	C	CATCGGTATGCTCCCAGGTA	0.995
mttB	Ajuga_reptans	586	196	1	CGT->GTT	Arg->Val	AGGTACCTGTAATTGTGATC	C	GTTTGCTAGAACAAAGGGCT	0.997
mttB	Ajuga_reptans	623	208	2	CCA->CAC	Pro->His	GGCTCTTTCTGTAGAAACTT	C	CACGAACAATCGTCGTTTTT	0.973
mttB	Ajuga_reptans	655	219	1	CCG->CGC	Pro->Arg	GTCGTTTTTTGATGGTTTTT	C	CGCTTCTTACAGCTGCTCTT	0.987
mttB	Ajuga_reptans	712	238	1	CGT->GTT	Arg->Val	TCTGGTGCCAAATTGTCGCC	C	GTTTCCTTATTTCTTTGATA	0.996
mttB	Ajuga_reptans	717	239	3	CCT->CTT	Pro->Leu	TGCCAAATTGTCGCCCGTTT	C	CTTATTTCTTTGATAATAGA	0.97
mttB	Ajuga_reptans	758	253	2	CGA->GAT	Arg->Asp	GTTGGCTATCTTTGTGGCAT	C	GATTGTACAAGTTCGTGAAG	0.999
nad1	Ajuga_reptans	13	5	1	CTT->TTC	Leu->Phe	NNNNNNNNATGTACATAGCT	C	TTCCAGCTGAAATACTTGGA	0.902
nad1	Ajuga_reptans	215	72	2	CCC->CCT	Pro->Pro	ACCAAGTAGTGCTAATTTCT	C	CCTTTTTAGAATGGCTCCAG	1
nad1	Ajuga_reptans	265	89	1	CGG->GGG	Arg->Gly	TTATGTTAAGTCTGGTCGCT	C	GGGCCGTTGTACCTTTTGAC	0.999
nad1	Ajuga_reptans	307	103	1	CCG->CGA	Pro->Arg	ATGGTATGGTATTGTCAGAT	C	CGAACATAGGGCTACTTTAT	0.995
nad1	Ajuga_reptans	308	103	2	CGA->GAA	Arg->Glu	TGGTATGGTATTGTCAGATC	C	GAACATAGGGCTACTTTATT	1
nad1	Ajuga_reptans	376	126	1	CGG->GGT	Arg->Gly	ATGGAATTATTATAGCAGGT	C	GGTCTAGTAATTCGAAATAT	0.999
nad1	Ajuga_reptans	401	134	2	CTC->TCT	Leu->Ser	TAGTAATTCGAAATATGCCT	C	TCTAGGAGCATTACGATCTG	1
nad1	Ajuga_reptans	475	159	1	CTT->TTG	Leu->Leu	GTCTTATTCTTATTGTGCGC	C	TTGTGAGCGCGTTTGGATCC	0.97
nad1	Ajuga_reptans	1730	577	2	CCC->CCC	Pro->Pro	CTGTACTAATATGTGTAGGT	C	CCCGTAATTCGAGTGAGATT	0.997
nad1	Ajuga_reptans	1732	578	1	CCG->CGT	Pro->Arg	GTACTAATATGTGTAGGTCC	C	CGTAATTCGAGTGAGATTGT	0.989
nad1	Ajuga_reptans	1733	578	2	CGT->GTA	Arg->Val	TACTAATATGTGTAGGTCCC	C	GTAATTCGAGTGAGATTGTC	0.995
nad1	Ajuga_reptans	1740	580	3	CGA->GAG	Arg->Glu	ATGTGTAGGTCCCCGTAATT	C	GAGTGAGATTGTCATGGCGC	1
nad1	Ajuga_reptans	1776	592	3	CCG->CGG	Pro->Arg	GGCGCAAAAGCAGATATGGT	C	CGGTATTCCCTTGTTCCCTG	0.997
nad1	Ajuga_reptans	1777	593	1	CGG->GGT	Arg->Gly	GCGCAAAAGCAGATATGGTC	C	GGTATTCCCTTGTTCCCTGT	0.993
nad1	Ajuga_reptans	1820	607	2	CGT->GTC	Arg->Val	TGGTTATGTTCTTTATTTCT	C	GTCTAGCAGAAACGAATCGA	0.992
nad1	Ajuga_reptans	1875	625	3	CAG->AGT	Gln->Ser	CCCAGAAGCGGAAGCTGAAT	C	AGTTGCAGGCTATAATGTAG	0.999
nad1	Ajuga_reptans	1914	638	3	CTG->TGC	Leu->Cys	AGAATATTCTTCAATGGGTT	C	TGCTCTTTTTTTTTTGGGAG	0.998
nad1	Ajuga_reptans	1965	655	3	CAT->ATG	His->Met	TATGATCTTAATGAGTGGTC	C	ATGCACATCGCTCTCTCCAG	0.995
nad1	Ajuga_reptans	1974	658	3	CGC->GCT	Arg->Ala	AATGAGTGGTCCATGCACAT	C	GCTCTCTCCAGGAGGTTGGC	0.997
nad1	Ajuga_reptans	1980	660	3	CTC->TCC	Leu->Ser	TGGTCCATGCACATCGCTCT	C	TCCAGGAGGTTGGCCGCCTA	0.999
nad1	Ajuga_reptans	1983	661	3	CAG->AGG	Gln->Arg	TCCATGCACATCGCTCTCTC	C	AGGAGGTTGGCCGCCTATCC	0.999
nad1	Ajuga_reptans	1995	665	3	CGC->GCC	Arg->Ala	GCTCTCTCCAGGAGGTTGGC	C	GCCTATCCTAGATCTTCCCA	0.995
nad1	Ajuga_reptans	2019	673	3	CCA->CAA	Pro->Gln	TATCCTAGATCTTCCCATTT	C	CAAGAAGATCCCCGGCTCGA	0.999
nad1	Ajuga_reptans	2063	688	2	CTC->TCT	Leu->Ser	GGTTTAGTATCAAGGTGATT	C	TCTTTCTGTTCCTATATATA	0.99
nad1	Ajuga_reptans	2138	713	2	CGG->GGA	Arg->Gly	ATCAATTAATGGGACTTGGC	C	GGAAAGTGTTCTTGCCTCTA	0.999
nad1	Ajuga_reptans	2168	723	2	CGG->GGG	Arg->Gly	TCTTGCCTCTATCATTAGCT	C	GGGTAGTCGTCGTTTCTGGT	0.999
nad2	Ajuga_reptans	26	9	2	CCC->CCC	Pro->Pro	CAATCTTTTTTTAGCGGTTT	C	CCCAGAGATTTTTCTCATTA	0.999
nad2	Ajuga_reptans	280	94	1	CCG->CGC	Pro->Arg	TGGAACGTCTAATCCTTTTT	C	CGCCGCAAGGCTGGCTAATC	0.941
nad2	Ajuga_reptans	999	333	3	CAC->ACG	His->Thr	TAGTGATCGGTCCGCTAGTT	C	ACGCAAATCCGAAGAAGTTA	0.938
nad2	Ajuga_reptans	1153	385	1	CTT->TTT	Leu->Phe	CCTATTTATTCTGGAATAAT	C	TTTTTAGGAGGGACAATTTT	0.996
nad2	Ajuga_reptans	1238	413	2	CTT->TTC	Leu->Phe	CATTTCGATGTGTTTCGATT	C	TTCCGAACAAGAGAGGTTTG	0.997
nad2	Ajuga_reptans	1241	414	2	CCG->CGA	Pro->Arg	TTCGATGTGTTTCGATTCTT	C	CGAACAAGAGAGGTTTGATG	0.999
nad2	Ajuga_reptans	1286	429	2	CAC->ACT	His->Thr	TGAATTCATTGTATTAATTC	C	ACTTCCTACTCGCAGTATGC	0.995
nad2	Ajuga_reptans	1291	431	1	CCT->CTA	Pro->Leu	TCATTGTATTAATTCCACTT	C	CTACTCGCAGTATGCTCTTT	0.999
nad2	Ajuga_reptans	1297	433	1	CGC->GCA	Arg->Ala	TATTAATTCCACTTCCTACT	C	GCAGTATGCTCTTTATGATC	0.989
nad2	Ajuga_reptans	1331	444	2	CAA->AAT	Gln->Asn	TATGATCTCGGCTTATGATT	C	AATTGCCATGTATTTAGCTA	0.998
nad2	Ajuga_reptans	1358	453	2	CTC->TCA	Leu->Ser	CATGTATTTAGCTATTGAGC	C	TCAAAGTTTATGTTTTTATG	0.999
nad2	Ajuga_reptans	1427	476	2	CGA->GAA	Arg->Glu	ATTTTCCACGGAAGCCGGCT	C	GAAATATTTGATCTTAGGTG	0.999
nad2	Ajuga_reptans	1636	546	1	CGG->GGG	Arg->Gly	AGATCACTGCAGTTCCTTTT	C	GGGCGGCTGTAGGACGGACG	0.935
nad2	Ajuga_reptans	2572	858	1	CTT->TTA	Leu->Leu	CTAAGAGAAGACGCTCAACT	C	TTAGGTCCTTTTTTTCAGTG	0.953
nad2	Ajuga_reptans	3164	1055	2	CTG->TGC	Leu->Cys	TGCGCCTAAAATCTCTATTT	C	TGCTAATATTTCACGTCTTT	1
nad2	Ajuga_reptans	3176	1059	2	CAC->ACG	His->Thr	CTCTATTTCTGCTAATATTT	C	ACGTCTTTCTATTTATGGTT	0.978
nad2	Ajuga_reptans	3185	1062	2	CTA->TAT	Leu->Tyr	TGCTAATATTTCACGTCTTT	C	TATTTATGGTTCTTATGGAG	0.999
nad2	Ajuga_reptans	3304	1102	1	CAT->ATA	His->Ile	AAGTCAAAAGACTTCTAGCT	C	ATAGTTCAATTGGACATGTA	0.996
nad2	Ajuga_reptans	3334	1112	1	CGT->GTA	Arg->Val	TTGGACATGTAGGTTATATT	C	GTACTGGTTTCTCATGTGGA	1
nad2	Ajuga_reptans	3338	1113	2	CTG->TGG	Leu->Trp	ACATGTAGGTTATATTCGTA	C	TGGTTTCTCATGTGGAACCA	0.997
nad2	Ajuga_reptans	3404	1135	2	CAA->AAT	Gln->Asn	TGGTATCTTTATTTATGCAT	C	AATGACGATAGATGCATTCG	0.999
nad2	Ajuga_reptans	3434	1145	2	CAG->AGC	Gln->Ser	AGATGCATTCGCCATAGTTT	C	AGCATTACGGCAAACCCGTG	0.997
nad2	Ajuga_reptans	3652	1218	1	CGT->GTT	Arg->Val	TAGTGAGTAGCGTTATAGGT	C	GTTGGGCGGCCGGAAGGTTG	0.934
nad2	Ajuga_reptans	4898	1633	2	CTC->TCC	Leu->Ser	TCATCGAAGAAATAGAGGAT	C	TCCCTGGTTATGCCAAACCT	0.922
nad2	Ajuga_reptans	5114	1705	2	CGA->GAA	Arg->Glu	ATTTTATTATATACGCTTAG	C	GAAAAGAATGTTTTTTGATA	1
nad2	Ajuga_reptans	5216	1739	2	CAT->ATT	His->Ile	GACTTCCTCTTTCATTACTT	C	ATTCTTTCCATATCCCTCTC	0.964
nad2	Ajuga_reptans	5224	1742	1	CCA->CAT	Pro->His	CTTTCATTACTTCATTCTTT	C	CATATCCCTCTCCTTTGTTC	0.976
nad2	Ajuga_reptans	5225	1742	2	CAT->ATA	His->Ile	TTTCATTACTTCATTCTTTC	C	ATATCCCTCTCCTTTGTTCT	0.991
nad2	Ajuga_reptans	5232	1744	3	CTC->TCT	Leu->Ser	ACTTCATTCTTTCCATATCC	C	TCTCCTTTGTTCTCAGTTAC	0.976
nad2	Ajuga_reptans	5273	1758	2	CAT->ATA	His->Ile	TCATCAAATGGCACTCAGTT	C	ATATCTTTAANNNNNNNNNN	0.997
nad3	Ajuga_reptans	44	15	2	CGC->GCT	Arg->Ala	GATCTATTTAGTGATCAGTT	C	GCTAGTTTCTTTGATCCCAC	1
nad3	Ajuga_reptans	62	21	2	CAC->ACT	His->Thr	TTCGCTAGTTTCTTTGATCC	C	ACTCGGTCTTCCTTTTCCAT	0.999
nad3	Ajuga_reptans	80	27	2	CAT->ATT	His->Ile	CCCACTCGGTCTTCCTTTTC	C	ATTTTCTTCCAATAGTTCGA	0.983
nad3	Ajuga_reptans	209	70	2	CTG->TGA	Leu->Stop	TTCCATTTTATTTATTATTT	C	TGATCCGGAAGTCACCTTTT	0.999
nad3	Ajuga_reptans	215	72	2	CGG->GGA	Arg->Gly	TTTATTTATTATTTCTGATC	C	GGAAGTCACCTTTTCCTTTC	0.988
nad3	Ajuga_reptans	230	77	2	CCT->CTT	Pro->Leu	TGATCCGGAAGTCACCTTTT	C	CTTTCCTTGGGCAGTACCTC	0.998
nad3	Ajuga_reptans	247	83	1	CCT->CTC	Pro->Leu	TTTCCTTTCCTTGGGCAGTA	C	CTCCCAACAAGATTGATCCC	0.991
nad3	Ajuga_reptans	251	84	2	CCA->CAA	Pro->Gln	CTTTCCTTGGGCAGTACCTC	C	CAACAAGATTGATCCCTTTG	0.981
nad3	Ajuga_reptans	266	89	2	CCT->CTT	Pro->Leu	ACCTCCCAACAAGATTGATC	C	CTTTGGATCTTGGTCCATGA	0.999
nad3	Ajuga_reptans	275	92	2	CTT->TTG	Leu->Leu	CAAGATTGATCCCTTTGGAT	C	TTGGTCCATGATGGCCTTTT	0.992
nad3	Ajuga_reptans	317	106	2	CTC->TCT	Leu->Ser	ATTGATTTTGACGATTGGAT	C	TCTCTATGAATGGAAAAGGG	1
nad3	Ajuga_reptans	344	115	2	CGG->GGA	Arg->Gly	TGAATGGAAAAGGGGTGCTT	C	GGATCGGGAGTAANNNNNNN	0.999
nad3	Ajuga_reptans	349	117	1	CGG->GGG	Arg->Gly	GGAAAAGGGGTGCTTCGGAT	C	GGGAGTAANNNNNNNNNNNN	0.999
nad4	Ajuga_reptans	65	22	2	CTC->TCC	Leu->Ser	TCCCGTGCTAGGAAGCATTA	C	TCCTCTTTTCATTCCAAATT	0.997
nad4	Ajuga_reptans	68	23	2	CTC->TCT	Leu->Ser	CGTGCTAGGAAGCATTACTC	C	TCTTTTCATTCCAAATTCAA	0.999
nad4	Ajuga_reptans	98	33	2	CGA->GAT	Arg->Asp	TCCAAATTCAAGAATACGAC	C	GATACGATTGATTGGTCTGT	0.999
nad4	Ajuga_reptans	145	49	1	CCC->CCC	Pro->Pro	CTCTTATTACTTTTTTGTAT	C	CCCCTGTTCTTCGGATACAA	1
nad4	Ajuga_reptans	149	50	2	CTG->TGT	Leu->Cys	TATTACTTTTTTGTATCCCC	C	TGTTCTTCGGATACAATTCG	0.997
nad4	Ajuga_reptans	157	53	1	CGG->GGA	Arg->Gly	TTTTGTATCCCCCTGTTCTT	C	GGATACAATTCGATCCTTCT	0.992
nad4	Ajuga_reptans	188	63	2	CTC->TCA	Leu->Ser	CGATCCTTCTACGGCCAAAT	C	TCAATTTGTGGAAAGCCCTC	0.988
nad4	Ajuga_reptans	353	118	2	CAG->AGC	Gln->Ser	TTATGGGAAAGAGTATATTA	C	AGCATCTCTAATTCGTGAAT	0.999
nad4	Ajuga_reptans	359	120	2	CTC->TCT	Leu->Ser	GAAAGAGTATATTACAGCAT	C	TCTAATTCGTGAATTTCTAA	0.996
nad4	Ajuga_reptans	367	123	1	CGT->GTG	Arg->Val	ATATTACAGCATCTCTAATT	C	GTGAATTTCTAATGATCACC	0.997
nad4	Ajuga_reptans	407	136	2	CTC->TCT	Leu->Ser	CGTGTTCTGCATGCTGGATC	C	TCTACTATTCTATGTTCTTC	0.998
nad4	Ajuga_reptans	424	142	1	CTT->TTC	Leu->Phe	ATCCTCTACTATTCTATGTT	C	TTCCCGAAAGTGTTCCAATC	0.987
nad4	Ajuga_reptans	427	143	1	CCC->CCG	Pro->Pro	CTCTACTATTCTATGTTCTT	C	CCGAAAGTGTTCCAATCCCT	0.995
nad4	Ajuga_reptans	428	143	2	CCG->CGA	Pro->Arg	TCTACTATTCTATGTTCTTC	C	CGAAAGTGTTCCAATCCCTA	0.998
nad4	Ajuga_reptans	648	216	3	CTG->TGA	Leu->Stop	CCAACTAAGAAGAACCGAAC	C	TGACAGACACATCTTTTTCC	0.933
nad4	Ajuga_reptans	701	234	2	CGT->GTA	Arg->Val	ACTCCGAGTAGTGGGTACCT	C	GTAGGGCCTCGACCCGCCTA	0.954
nad4	Ajuga_reptans	1001	334	2	CTG->TGT	Leu->Cys	ACAGCATAGGGTTGCTTCCT	C	TGTCGTCGCCGGCGAGCTCT	0.919
nad4	Ajuga_reptans	1567	523	1	CAG->AGT	Gln->Ser	CGGTTCGAAAGGCATGGTTT	C	AGTATGTCTCCAGATAGGAG	0.993
nad4	Ajuga_reptans	2024	675	2	CAT->ATT	His->Ile	AACCACCAATTTACAAATTT	C	ATTAACCACAGAATTTAGTG	0.984
nad4	Ajuga_reptans	2075	692	2	CTT->TTT	Leu->Phe	AATCTTTCTATGGATTGCTT	C	TTTCGCCGCTTTCGCCGTCA	0.993
nad4	Ajuga_reptans	2183	728	2	CTT->TTT	Leu->Phe	CGTCATCTTGGCAGGAATTC	C	TTTAAAATTTGGAACCTACG	0.999
nad4	Ajuga_reptans	2252	751	2	CCA->CAC	Pro->His	TCCCGAAGCGACACTTTGTT	C	CACTCCTTTCATTTATACTC	0.995
nad4	Ajuga_reptans	2272	758	1	CCA->CAA	Pro->Gln	CCACTCCTTTCATTTATACT	C	CAAGCGCGATTGCTATAATA	0.979
nad4	Ajuga_reptans	2273	758	2	CAA->AAG	Gln->Lys	CACTCCTTTCATTTATACTC	C	AAGCGCGATTGCTATAATAT	1
nad4	Ajuga_reptans	2303	768	2	CGA->GAC	Arg->Asp	TGCTATAATATATACTTCCT	C	GACCACTTTAAGACAGATCG	1
nad4	Ajuga_reptans	2738	913	2	CGC->GCG	Arg->Ala	GATTATGGCGGCTATGTTTT	C	GCGGCGGAAATGAACGAAAA	0.923
nad4	Ajuga_reptans	2994	998	3	CAG->AGT	Gln->Ser	CTTTTTATTTTAGGCCAGCT	C	AGTTCTCTTATCCATCGGTC	0.919
nad4	Ajuga_reptans	5007	1669	3	CTA->TAC	Leu->Tyr	AGGGAATTGGAGGTAGCATT	C	TACCGATGTCAAGTCATGGA	0.989
nad4	Ajuga_reptans	5011	1671	1	CGA->GAT	Arg->Asp	AATTGGAGGTAGCATTCTAC	C	GATGTCAAGTCATGGACTGG	1
nad4	Ajuga_reptans	5017	1673	1	CAA->AAG	Gln->Lys	AGGTAGCATTCTACCGATGT	C	AAGTCATGGACTGGTTTCTT	0.999
nad4	Ajuga_reptans	5102	1701	2	CGG->GGA	Arg->Gly	ACTCGACTTGTTAGATATTA	C	GGAGGTTCAGTGAGCACCAT	0.906
nad4	Ajuga_reptans	5110	1704	1	CAG->AGT	Gln->Ser	TGTTAGATATTACGGAGGTT	C	AGTGAGCACCATGCCGAATC	0.999
nad4	Ajuga_reptans	5130	1710	3	CTC->TCC	Leu->Ser	CAGTGAGCACCATGCCGAAT	C	TCCCTACCATTTTCTTCTCT	0.995
nad4	Ajuga_reptans	5133	1711	3	CCT->CTA	Pro->Leu	TGAGCACCATGCCGAATCTC	C	CTACCATTTTCTTCTCTTCC	1
nad4	Ajuga_reptans	5149	1717	1	CTT->TTC	Leu->Phe	TCTCCCTACCATTTTCTTCT	C	TTCCACTTTGGCCAATATGA	0.996
nad4	Ajuga_reptans	5152	1718	1	CCA->CAC	Pro->His	CCCTACCATTTTCTTCTCTT	C	CACTTTGGCCAATATGAGTT	0.992
nad4	Ajuga_reptans	5173	1725	1	CAC->ACC	His->Thr	CACTTTGGCCAATATGAGTT	C	ACCTGGTACTAGCAGTTTTA	1
nad4	Ajuga_reptans	5308	1770	1	CGG->GGT	Arg->Gly	CCTTTGGCTATATAATCGTG	C	GGTTTCTGGGAATTTAAAAC	0.992
nad4	Ajuga_reptans	5356	1786	1	CAA->AAA	Gln->Lys	CCTCCATAAATTCTCCGATC	C	AAATGGCAGAGAAGTTTCCA	0.995
nad4	Ajuga_reptans	5374	1792	1	CCA->CAT	Pro->His	TCCAAATGGCAGAGAAGTTT	C	CATATTTATACCTTTTATTG	1
nad4	Ajuga_reptans	5773	1925	1	CGG->GGT	Arg->Gly	GCCAATAACTCGAAGGCGTT	C	GGTCTTTTTTTTTGAGCAAG	0.962
nad4	Ajuga_reptans	7385	2462	2	CGT->GTT	Arg->Val	CGCTTCAAAAGGCTTAGATT	C	GTTGGGCGCTACTGAAAGCC	0.969
nad4	Ajuga_reptans	7535	2512	2	CTC->TCT	Leu->Ser	TTTCTTTTATGCATTTCATT	C	TCTATTTGGCCCACTTCAAA	0.959
nad4	Ajuga_reptans	8270	2757	2	CAC->ACC	His->Thr	TACTTGTTTGGATGGGTGTT	C	ACCCCAAAGTGTTCCCGGAC	0.997
nad4	Ajuga_reptans	8286	2762	3	CGG->GGA	Arg->Gly	TGTTCACCCCAAAGTGTTCC	C	GGACTGCATGCATACATCCG	0.998
nad4L	Ajuga_reptans	41	14	2	CTA->TAT	Leu->Tyr	TACATTTTCTATGATCATCT	C	TATTTCAGGTATTCGGGGAA	0.997
nad4L	Ajuga_reptans	47	16	2	CAG->AGG	Gln->Arg	TTCTATGATCATCTCTATTT	C	AGGTATTCGGGGAATCATCC	0.993
nad4L	Ajuga_reptans	55	19	1	CGG->GGG	Arg->Gly	TCATCTCTATTTCAGGTATT	C	GGGGAATCATCCTTAATAGA	0.994
nad4L	Ajuga_reptans	86	29	2	CTA->TAT	Leu->Tyr	CCTTAATAGACGAAATATTC	C	TATTATGTCAATGCCAATTG	0.982
nad4L	Ajuga_reptans	95	32	2	CAA->AAT	Gln->Asn	ACGAAATATTCCTATTATGT	C	AATGCCAATTGAATCAATGT	1
nad4L	Ajuga_reptans	100	34	1	CCA->CAA	Pro->Gln	ATATTCCTATTATGTCAATG	C	CAATTGAATCAATGTTATTA	1
nad4L	Ajuga_reptans	110	37	2	CAA->AAT	Gln->Asn	TATGTCAATGCCAATTGAAT	C	AATGTTATTAGCTGTGAATT	0.999
nad4L	Ajuga_reptans	131	44	2	CGA->GAA	Arg->Glu	AATGTTATTAGCTGTGAATT	C	GAACTTTTTGGTCTTTTCCG	1
nad4L	Ajuga_reptans	179	60	2	CAT->ATT	His->Ile	GGATGATATGATGGGTCAAT	C	ATTTGCTTCATTGGTTTCAA	1
nad4L	Ajuga_reptans	188	63	2	CAT->ATT	His->Ile	GATGGGTCAATCATTTGCTT	C	ATTGGTTTCAACGGTGGCAG	1
nad4L	Ajuga_reptans	197	66	2	CAA->AAC	Gln->Asn	ATCATTTGCTTCATTGGTTT	C	AACGGTGGCAGCTGCGGAAT	0.998
nad4L	Ajuga_reptans	281	94	2	CTA->TAT	Leu->Tyr	AGGGACTATTGCTGTAGAAT	C	TATTAATAGCATTCAAGGTT	0.999
nad5	Ajuga_reptans	155	52	2	CGG->GGG	Arg->Gly	TGCTTTTTATGAAGTCGCAC	C	GGGAGCAAGTGCTTGCTATC	0.998
nad5	Ajuga_reptans	280	94	1	CTG->TGA	Leu->Stop	CCGAGTAAATAGATCAGATC	C	TGACGCGGCTGTTGCTCCGC	0.902
nad5	Ajuga_reptans	415	139	1	CTT->TTT	Leu->Phe	TGGGGGCTGTGCCGCCCTCC	C	TTTCGATCGATACACAGTTG	0.972
nad5	Ajuga_reptans	1099	367	1	CGA->GAC	Arg->Asp	TGACCCTGTGTTCGATAGCC	C	GACCGTAGTGATGTTAATTG	0.999
nad5	Ajuga_reptans	1216	406	1	CTA->TAC	Leu->Tyr	TATGTGTTATTTATCCATTT	C	TACTTTTTTTATGCCAATGT	0.999
nad5	Ajuga_reptans	1231	411	1	CAA->AAT	Gln->Asn	CATTTCTACTTTTTTTATGC	C	AATGTTGGTGACTGGAGATA	0.998
nad5	Ajuga_reptans	1255	419	1	CTC->TCT	Leu->Ser	GTTGGTGACTGGAGATAACT	C	TCTTCAATTATTCTTGGGAT	1
nad5	Ajuga_reptans	1396	466	1	CTG->TGG	Leu->Trp	AGGTGATTTTGGATTAGCTC	C	TGGGATTCCGGGTTGTTTTA	0.997
nad5	Ajuga_reptans	1405	469	1	CGG->GGG	Arg->Gly	TGGATTAGCTCCTGGGATTC	C	GGGTTGTTTTACTCTCTTTC	0.999
nad5	Ajuga_reptans	1465	489	1	CCC->CCC	Pro->Pro	TATTTTTGCTTGTGCTAGTG	C	CCCCAGAAATTCTTGGATTT	0.981
nad5	Ajuga_reptans	1486	496	1	CTT->TTG	Leu->Leu	CCCCAGAAATTCTTGGATTT	C	TTGCAATATGAGATTTAATG	0.989
nad5	Ajuga_reptans	1533	511	3	CTT->TTA	Leu->Leu	CTCTTATTTGTATTTTACTT	C	TTATTGGTGCTGTTGGGAAA	1
nad5	Ajuga_reptans	1570	524	1	CGC->GCA	Arg->Ala	GAAATCTGCACAGATAGGAT	C	GCATACTTGGTCACCCGATG	0.999
nad5	Ajuga_reptans	1582	528	1	CAC->ACC	His->Thr	GATAGGATCGCATACTTGGT	C	ACCCGATGCTATGGAGGGTC	1
nad5	Ajuga_reptans	1692	564	3	CCG->CGC	Pro->Arg	GCTCCCCTTTATTTGAATAC	C	CGCCTACGGCTTTGATTGTT	1
nad5	Ajuga_reptans	2167	723	1	CAC->ACT	His->Thr	TTCTTATTACTCTTTTCGTT	C	ACTTTTTCTAACATTTCTAG	0.999
nad5	Ajuga_reptans	2347	783	1	CCT->CTT	Pro->Leu	CAATTTTTGGGCCAATTCCC	C	CTTCGTACTACCAAAAAATG	0.999
nad5	Ajuga_reptans	2407	803	1	CCA->CAA	Pro->Gln	GTTTGCTGCTCCAACCATTA	C	CAAACTAATACCTATTCCGT	0.995
nad5	Ajuga_reptans	2425	809	1	CGT->GTT	Arg->Val	TACCAAACTAATACCTATTC	C	GTTTAGTACTTCGGGTGCTT	1
nad5	Ajuga_reptans	2437	813	1	CGG->GGG	Arg->Gly	ACCTATTCCGTTTAGTACTT	C	GGGTGCTTCTGTTGCGTATA	0.997
nad5	Ajuga_reptans	2446	816	1	CTG->TGT	Leu->Cys	GTTTAGTACTTCGGGTGCTT	C	TGTTGCGTATAATGTAAATT	0.962
nad5	Ajuga_reptans	2467	823	1	CCG->CGT	Pro->Arg	TGTTGCGTATAATGTAAATT	C	CGTAGCGGATCAATTCCAAC	0.999
nad5	Ajuga_reptans	3196	1066	1	CGG->GGT	Arg->Gly	CTATCTAGCGGGAGTCGTTT	C	GGTTGTATGCCACGAGGTCC	0.902
nad5	Ajuga_reptans	3408	1136	3	CCT->CTA	Pro->Leu	GATTGGGATCCCTATTCATT	C	CTAGATTCCCGTCACTACGG	0.926
nad5	Ajuga_reptans	3780	1260	3	CAA->AAC	Gln->Asn	CTTTGCAATGTTACTTGGTT	C	AACTCTATTTGTGACCTTTT	0.998
nad5	Ajuga_reptans	3801	1267	3	CTC->TCG	Leu->Ser	AACTCTATTTGTGACCTTTT	C	TCGTATGTGGGACTCTCTAT	0.999
nad5	Ajuga_reptans	3803	1268	2	CGT->GTA	Arg->Val	CTCTATTTGTGACCTTTTCT	C	GTATGTGGGACTCTCTATCT	0.999
nad5	Ajuga_reptans	3843	1281	3	CGT->GTC	Arg->Val	TTCTTGGGTAGATAATAGAT	C	GTCTTTCATTTGGATAGTGA	0.949
nad5	Ajuga_reptans	3866	1289	2	CGT->GTT	Arg->Val	CTTTCATTTGGATAGTGAGT	C	GTTTTTATAATAATAAGTCA	0.992
nad6	Ajuga_reptans	26	9	2	CTG->TGC	Leu->Cys	ACTTTCTGTTTTGTCGAGCC	C	TGCTTTGGTCTCTGGTTTGA	0.999
nad6	Ajuga_reptans	88	30	1	CCC->CCA	Pro->Pro	CGGTACATTCCGTTTTGTTT	C	CCATCCCAGTCTTTCGCAAT	0.989
nad6	Ajuga_reptans	89	30	2	CCA->CAT	Pro->His	GGTACATTCCGTTTTGTTTC	C	CATCCCAGTCTTTCGCAATA	0.999
nad6	Ajuga_reptans	95	32	2	CAG->AGT	Gln->Ser	TTCCGTTTTGTTTCCCATCC	C	AGTCTTTCGCAATACTTCTG	0.999
nad6	Ajuga_reptans	103	35	1	CGC->GCA	Arg->Ala	TGTTTCCCATCCCAGTCTTT	C	GCAATACTTCTGGTTTACTT	0.996
nad6	Ajuga_reptans	161	54	2	CAG->AGT	Gln->Ser	CTTTTTCGCTATGATCTTCC	C	AGTAGTTCATATAGGAGCTA	0.999
nad6	Ajuga_reptans	169	57	1	CAT->ATA	His->Ile	CTATGATCTTCCCAGTAGTT	C	ATATAGGAGCTATAGCCGTT	1
nad6	Ajuga_reptans	191	64	2	CAT->ATT	His->Ile	TATAGGAGCTATAGCCGTTT	C	ATTCCTATTCGTTGTTATGA	0.999
nad6	Ajuga_reptans	463	155	1	CCT->CTA	Pro->Leu	ATTTCGTCTGGTTTTTGGTT	C	CTAGTCTGATTTTATTAGTA	0.998
nad6	Ajuga_reptans	569	190	2	CTA->TAG	Leu->Stop	CCGACGAAATGCTATTGATT	C	TAGGAGGACTATAATGAGGA	1
nad7	Ajuga_reptans	45	15	3	CGG->GGA	Arg->Gly	CAAAATTTCACTTTGAATTT	C	GGACCTCAACATCCTGCTGC	0.994
nad7	Ajuga_reptans	77	26	2	CAC->ACG	His->Thr	TCCTGCTGCTCATGGTGTTT	C	ACGATTAGTATTGGAAATGA	0.999
nad7	Ajuga_reptans	137	46	2	CAC->ACT	His->Thr	TGCGGAACCACATATTGGAT	C	ACTCCAGTGCGGCACGAAGC	0.997
nad7	Ajuga_reptans	1287	429	3	CCG->CGA	Pro->Arg	ACCTATCTACAACTACATCC	C	CGAGCGGCAGTCAAACGGGG	0.937
nad7	Ajuga_reptans	2211	737	3	CTA->TAC	Leu->Tyr	GAACTAGCCACCTAGGAGCC	C	TACTCATATTCCAAAGGCGA	0.99
nad7	Ajuga_reptans	2216	739	2	CAT->ATA	His->Ile	AGCCACCTAGGAGCCCTACT	C	ATATTCCAAAGGCGACCGGC	0.993
nad7	Ajuga_reptans	2467	823	1	CAT->ATT	His->Ile	TGATGGCCCAAGAACACGCT	C	ATTCTTCAGCCGTAGAGAGA	0.999
nad7	Ajuga_reptans	2474	825	2	CAG->AGC	Gln->Ser	CCAAGAACACGCTCATTCTT	C	AGCCGTAGAGAGACTTTTGA	0.993
nad7	Ajuga_reptans	2539	847	1	CGT->GTG	Arg->Val	AATATATACGAGTGTTATTC	C	GTGAAATAACTCGAATTTCA	0.997
nad7	Ajuga_reptans	2558	853	2	CAA->AAA	Gln->Lys	CCGTGAAATAACTCGAATTT	C	AAATCATTCACTTGCTTTAA	0.999
nad7	Ajuga_reptans	2567	856	2	CAC->ACT	His->Thr	AACTCGAATTTCAAATCATT	C	ACTTGCTTTAACTACTCATG	0.999
nad7	Ajuga_reptans	2606	869	2	CAA->AAC	Gln->Asn	TGCTATGGATGTGGGAGCAT	C	AACTCCGTTCCTGTGGGCTT	1
nad7	Ajuga_reptans	2801	934	2	CAA->AAC	Gln->Asn	CGACGAATTAGAAGAGATGT	C	AACCGGCAACCGTATCTGGA	1
nad7	Ajuga_reptans	2947	983	1	CAT->ATG	His->Met	GAGCAGCACCTTACGATGTT	C	ATGACCAATTGGATCCTGAC	1
nad7	Ajuga_reptans	2962	988	1	CCT->CTG	Pro->Leu	ATGTTCATGACCAATTGGAT	C	CTGACGTACCAGTAGGTACC	0.999
nad7	Ajuga_reptans	2963	988	2	CTG->TGA	Leu->Stop	TGTTCATGACCAATTGGATC	C	TGACGTACCAGTAGGTACCA	0.999
nad7	Ajuga_reptans	2992	998	1	CGC->GCT	Arg->Ala	CAGTAGGTACCAGAGGAGAT	C	GCTATGATCGTTACTGTATT	1
nad7	Ajuga_reptans	4305	1435	3	CTG->TGA	Leu->Stop	TAGAAGGAGTCCACTGAGTT	C	TGAACGAATTAGCTCCTTGG	0.968
nad7	Ajuga_reptans	4481	1494	2	CTT->TTA	Leu->Leu	GGATCATCGGTCTACTCTAC	C	TTAATTCACCATTTCGAACC	0.936
nad7	Ajuga_reptans	4501	1501	1	CTT->TTA	Leu->Leu	CTTAATTCACCATTTCGAAC	C	TTATACAGAAGGGTTTTCCG	0.995
nad7	Ajuga_reptans	4607	1536	2	CTA->TAC	Leu->Tyr	AGTAATGGAAGCAATCGTCC	C	TACCGTCGTAAAATAAGAGC	0.966
nad7	Ajuga_reptans	4614	1538	3	CGT->GTA	Arg->Val	GAAGCAATCGTCCCTACCGT	C	GTAAAATAAGAGCACCTGGC	0.998
nad7	Ajuga_reptans	4645	1549	1	CAC->ACA	His->Thr	AGCACCTGGCTTTGCCCATT	C	ACAAGGACTCGATTCTATGT	0.999
nad7	Ajuga_reptans	4660	1554	1	CTA->TAT	Leu->Tyr	CCATTCACAAGGACTCGATT	C	TATGTCCAAACATCACATGC	0.999
nad7	Ajuga_reptans	4681	1561	1	CAG->AGC	Gln->Ser	TATGTCCAAACATCACATGC	C	AGCAGATGTGGTCACCATCA	1
nad7	Ajuga_reptans	4694	1565	2	CAC->ACC	His->Thr	CACATGCCAGCAGATGTGGT	C	ACCATCATAGGTACTCAAGA	0.941
nad7	Ajuga_reptans	4723	1575	1	CTG->TGG	Leu->Trp	AGGTACTCAAGATATTGTGT	C	TGGAGAGGTGGATAGATAGN	1
nad9	Ajuga_reptans	92	31	2	CTG->TGA	Leu->Stop	ATCGGAACATGGGAATAGCT	C	TGATACCAATACGGACTACC	0.992
nad9	Ajuga_reptans	113	38	2	CAT->ATT	His->Ile	TGATACCAATACGGACTACC	C	ATTTCCATTGTTGTGCTTTC	0.999
nad9	Ajuga_reptans	298	100	1	CCG->CGG	Pro->Arg	ACGAAGTAACACGAATATCT	C	CGGTAGTCAGTCCATTTCCA	0.994
nad9	Ajuga_reptans	311	104	2	CAT->ATT	His->Ile	AATATCTCCGGTAGTCAGTC	C	ATTTCCATCAGCCGGCCGGT	1
nad9	Ajuga_reptans	328	110	1	CGG->GGT	Arg->Gly	GTCCATTTCCATCAGCCGGC	C	GGTGGGAGCGAGAAGTTTGG	1
nad9	Ajuga_reptans	368	123	2	CCA->CAT	Pro->His	GGATATGTTTGGTGTTTCTT	C	CATCAATCATCCGGATCTAC	1
nad9	Ajuga_reptans	398	133	2	CAA->AAC	Gln->Asn	TCCGGATCTACGCCGTATAT	C	AACAGATTATGGTTTCGAGG	0.998
nad9	Ajuga_reptans	439	147	1	CTT->TTC	Leu->Phe	GTCATCCATTACGAAAAGAC	C	TTCCTCTGAGTGGATATGTG	0.998
rpl2	Ajuga_reptans	181	61	1	CGT->GTA	Arg->Val	GAGGTCATAAGCGTCTATAC	C	GTAAAATCGATTTTCGACGG	0.986
rpl2	Ajuga_reptans	382	128	1	CTA->TAC	Leu->Tyr	CTATAAAAATGGGAAATGCC	C	TACCTTTGAGTGCGGTTTGA	0.934
rpl23	Ajuga_reptans	242	81	2	CGG->GGG	Arg->Gly	TATGATCATTACGCTTCAAC	C	GGGTTATTCTATTCCACCTC	0.981
rps13	Ajuga_reptans	56	19	2	CAA->AAC	Gln->Asn	TAAACAAGTAAGAATTGCCT	C	AACCCAAATTTTGGGAATTG	0.914
rps13	Ajuga_reptans	100	34	1	CGT->GTT	Arg->Val	TTAAAAAAGCCATTCAGGTT	C	GTTATCGATTAGGTATCAGT	0.997
rps13	Ajuga_reptans	287	96	2	CGC->GCC	Arg->Ala	AATTCGTCATCAAGATGGAT	C	GCCCTTACGCGGTCAACGAA	0.999
rps3	Ajuga_reptans	227	76	2	CAC->ACT	His->Thr	TATGGCTGTGACTATGGATT	C	ACTTCTTTCTTTTTATGGGA	0.966
rps3	Ajuga_reptans	735	245	3	CTC->TCC	Leu->Ser	GAAAGCCTTCTTCCCCCTTC	C	TCCTATCCTTACTTGAACTA	0.964
rps3	Ajuga_reptans	1377	459	3	CGC->GCT	Arg->Ala	ATAGGCTCTCTTTACCAAAG	C	GCTGCGCTGATTGCCCAAGA	0.934
atp4	Callicarpa_americana	59	20	2	CTA->TAT	Leu->Tyr	GCTATTTGCTGCTATTCTAT	C	TATTTGTGCATCAAGTTCGA	0.998
atp4	Callicarpa_americana	71	24	2	CAA->AAG	Gln->Lys	TATTCTATCTATTTGTGCAT	C	AAGTTCGAAGAAGATCTCAA	0.997
atp4	Callicarpa_americana	89	30	2	CAA->AAT	Gln->Asn	ATCAAGTTCGAAGAAGATCT	C	AATCTATAATGAAGAAATGA	1
atp4	Callicarpa_americana	118	40	1	CGT->GTT	Arg->Val	ATGAAGAAATGATAGTAGCT	C	GTTGTTTTATAGGCTTTATC	0.974
atp4	Callicarpa_americana	215	72	2	CGC->GCA	Arg->Ala	CCAGGCTATTCAGGAAGAAT	C	GCAGCAATTCCCCAATCCTA	0.998
atp4	Callicarpa_americana	227	76	2	CCA->CAA	Pro->Gln	GGAAGAATCGCAGCAATTCC	C	CAATCCTAACGAAGTAGTTC	0.999
atp4	Callicarpa_americana	248	83	2	CTC->TCC	Leu->Ser	CAATCCTAACGAAGTAGTTC	C	TCCGGAATCCAATGAACAAC	1
atp4	Callicarpa_americana	250	84	1	CCG->CGG	Pro->Arg	ATCCTAACGAAGTAGTTCCT	C	CGGAATCCAATGAACAACAA	0.903
atp4	Callicarpa_americana	251	84	2	CGG->GGA	Arg->Gly	TCCTAACGAAGTAGTTCCTC	C	GGAATCCAATGAACAACAAC	1
atp4	Callicarpa_americana	395	132	2	CAG->AGC	Gln->Ser	CCGAAACCTAAATGTTAAGT	C	AGCAACACTTCCAAATGCCA	0.999
atp4	Callicarpa_americana	407	136	2	CAA->AAA	Gln->Lys	TGTTAAGTCAGCAACACTTC	C	AAATGCCACTTCTTCCCGTC	0.993
atp4	Callicarpa_americana	416	139	2	CTT->TTC	Leu->Phe	AGCAACACTTCCAAATGCCA	C	TTCTTCCCGTCGCATCCGTC	0.987
atp6	Callicarpa_americana	97	33	1	CCA->CAT	Pro->His	TGTATTTCTCATTCACAAAT	C	CATCTTTGTTTATGGTACTC	0.973
atp6	Callicarpa_americana	176	59	2	CAG->AGT	Gln->Ser	TAAAAAGGGAGGAGGAAAGT	C	AGTACCAAATGCTTGGCAAT	0.999
atp6	Callicarpa_americana	227	76	2	CGA->GAA	Arg->Glu	GCTTATTTATGATTTCGTGC	C	GAACCTGGTAAACGAACAAA	1
atp6	Callicarpa_americana	296	99	2	CGG->GGT	Arg->Gly	AAAGTTTTTCCCTTGCATCT	C	GGTTACTTTTACTTTTTCGT	0.998
atp6	Callicarpa_americana	314	105	2	CGT->GTT	Arg->Val	CTCGGTTACTTTTACTTTTT	C	GTTATTTCGTAATCTCCAGG	0.998
atp6	Callicarpa_americana	322	108	1	CGT->GTA	Arg->Val	CTTTTACTTTTTCGTTATTT	C	GTAATCTCCAGGGTATGATA	0.999
atp6	Callicarpa_americana	330	110	3	CCA->CAG	Pro->Gln	TTTTCGTTATTTCGTAATCT	C	CAGGGTATGATACCTTATAG	0.971
atp6	Callicarpa_americana	461	154	2	CAT->ATT	His->Ile	GCTTCATTTTTTAAGCTTCT	C	ATTACCCGCAGGAGTCCCAC	0.999
atp6	Callicarpa_americana	520	174	1	CCT->CTC	Pro->Leu	TAGTACTCCTTGAGCTAATC	C	CTCATTGTTTTCGCGCATTA	0.999
atp6	Callicarpa_americana	523	175	1	CAT->ATT	His->Ile	TACTCCTTGAGCTAATCCCT	C	ATTGTTTTCGCGCATTAAGC	1
atp6	Callicarpa_americana	587	196	2	CAG->AGT	Gln->Ser	TATGATGGCCGGTCATAGTT	C	AGTAAAGATTTTAAGTGGGT	1
atp8	Callicarpa_americana	47	16	2	CAT->ATG	His->Met	TTTCACACAATTCTTCTGGT	C	ATGCCTTTTCCTCTTTACTT	0.996
atp8	Callicarpa_americana	58	20	1	CTC->TCT	Leu->Ser	TCTTCTGGTCATGCCTTTTC	C	TCTTTACTTTCTATATTGCC	0.996
atp9	Callicarpa_americana	81	27	3	CTT->TTC	Leu->Phe	GCTGTCGGTATTGGAAACGT	C	TTCAGTTCTTTGATCCATTC	0.921
atp9	Callicarpa_americana	212	71	2	CAT->ATT	His->Ile	AATGATGGCCTTTTTGATCT	C	ATTCGTATTCTGANNNNNNN	0.999
ccmB	Callicarpa_americana	28	10	1	CAT->ATA	His->Ile	GACTCTTTCTTGAACTATAT	C	ATAAACAGATCTTCTCCTCT	0.985
ccmB	Callicarpa_americana	80	27	2	CGT->GTA	Arg->Val	GAGTTTTTCTCTATTCCTCT	C	GTATATCGTCGTAACGCCCT	0.982
ccmB	Callicarpa_americana	87	29	3	CGT->GTC	Arg->Val	TCTCTATTCCTCTCGTATAT	C	GTCGTAACGCCCTTAATGCT	0.982
ccmB	Callicarpa_americana	128	43	2	CAT->ATG	His->Met	AGGTTTTGAAAAAGACTTTT	C	ATGTCATTCCCATTTAGGTC	0.998
ccmB	Callicarpa_americana	137	46	2	CCC->CCA	Pro->Pro	AAAAGACTTTTCATGTCATT	C	CCATTTAGGTCCGATTCGGA	0.988
ccmB	Callicarpa_americana	148	50	1	CCG->CGA	Pro->Arg	CATGTCATTCCCATTTAGGT	C	CGATTCGGATCCCTCCGTTG	0.989
ccmB	Callicarpa_americana	149	50	2	CGA->GAT	Arg->Asp	ATGTCATTCCCATTTAGGTC	C	GATTCGGATCCCTCCGTTGT	0.996
ccmB	Callicarpa_americana	154	52	1	CGG->GGA	Arg->Gly	ATTCCCATTTAGGTCCGATT	C	GGATCCCTCCGTTGTTTCCT	0.978
ccmB	Callicarpa_americana	160	54	1	CCT->CTC	Pro->Leu	ATTTAGGTCCGATTCGGATC	C	CTCCGTTGTTTCCTTTTCCT	0.992
ccmB	Callicarpa_americana	164	55	2	CGT->GTT	Arg->Val	AGGTCCGATTCGGATCCCTC	C	GTTGTTTCCTTTTCCTTCCG	0.99
ccmB	Callicarpa_americana	172	58	1	CCT->CTT	Pro->Leu	TTCGGATCCCTCCGTTGTTT	C	CTTTTCCTTCCGCACCTTTT	0.99
ccmB	Callicarpa_americana	179	60	2	CTT->TTC	Leu->Phe	CCCTCCGTTGTTTCCTTTTC	C	TTCCGCACCTTTTCCTCGAA	0.97
ccmB	Callicarpa_americana	193	65	1	CCT->CTC	Pro->Leu	CTTTTCCTTCCGCACCTTTT	C	CTCGAAATGAGAAAGAAGAT	0.984
ccmB	Callicarpa_americana	194	65	2	CTC->TCG	Leu->Ser	TTTTCCTTCCGCACCTTTTC	C	TCGAAATGAGAAAGAAGATG	0.999
ccmB	Callicarpa_americana	286	96	1	CGG->GGG	Arg->Gly	TTCTACAATTGATGGGTCAC	C	GGGTTATTCAAATAAGTCGT	0.976
ccmB	Callicarpa_americana	304	102	1	CGT->GTG	Arg->Val	ACCGGGTTATTCAAATAAGT	C	GTGTTTTCCGTGGTTTTCCC	0.996
ccmB	Callicarpa_americana	313	105	1	CGT->GTG	Arg->Val	TTCAAATAAGTCGTGTTTTC	C	GTGGTTTTCCCATGTTACAA	0.999
ccmB	Callicarpa_americana	338	113	2	CGT->GTA	Arg->Val	TTTTCCCATGTTACAACTTC	C	GTACCAATTCGGTCGATCCG	0.997
ccmB	Callicarpa_americana	367	123	1	CGG->GGT	Arg->Gly	TCGGTCGATCCGGAATGGAT	C	GGTTAAACATTCCATTAGGG	0.979
ccmB	Callicarpa_americana	379	127	1	CCA->CAT	Pro->His	GAATGGATCGGTTAAACATT	C	CATTAGGGAGCCTGGTCTTG	0.919
ccmB	Callicarpa_americana	380	127	2	CAT->ATT	His->Ile	AATGGATCGGTTAAACATTC	C	ATTAGGGAGCCTGGTCTTGA	0.999
ccmB	Callicarpa_americana	424	142	1	CGT->GTT	Arg->Val	TTCTGTGTGGTATTCATTCT	C	GTTCGGCTCTTGGAATCACA	0.994
ccmB	Callicarpa_americana	428	143	2	CGG->GGC	Arg->Gly	GTGTGGTATTCATTCTCGTT	C	GGCTCTTGGAATCACATCCA	0.996
ccmB	Callicarpa_americana	467	156	2	CGC->GCA	Arg->Ala	CAGCAGTGGTTGGAACAGCT	C	GCAAAATCCAACCACTTCAC	0.975
ccmB	Callicarpa_americana	475	159	1	CCA->CAA	Pro->Gln	GTTGGAACAGCTCGCAAAAT	C	CAACCACTTCACCTACTTCA	0.997
ccmB	Callicarpa_americana	476	159	2	CAA->AAC	Gln->Asn	TTGGAACAGCTCGCAAAATC	C	AACCACTTCACCTACTTCAT	0.996
ccmB	Callicarpa_americana	485	162	2	CAC->ACC	His->Thr	CTCGCAAAATCCAACCACTT	C	ACCTACTTCATTGCCCCCAA	0.985
ccmB	Callicarpa_americana	494	165	2	CAT->ATT	His->Ile	TCCAACCACTTCACCTACTT	C	ATTGCCCCCAACCCTTTCTC	0.987
ccmB	Callicarpa_americana	502	168	1	CCA->CAA	Pro->Gln	CTTCACCTACTTCATTGCCC	C	CAACCCTTTCTCGTACCTCT	0.972
ccmB	Callicarpa_americana	503	168	2	CAA->AAC	Gln->Asn	TTCACCTACTTCATTGCCCC	C	AACCCTTTCTCGTACCTCTA	0.991
ccmB	Callicarpa_americana	512	171	2	CTC->TCG	Leu->Ser	TTCATTGCCCCCAACCCTTT	C	TCGTACCTCTATTGAAACAG	0.981
ccmB	Callicarpa_americana	514	172	1	CGT->GTA	Arg->Val	CATTGCCCCCAACCCTTTCT	C	GTACCTCTATTGAAACAGAA	0.995
ccmB	Callicarpa_americana	551	184	2	CAT->ATC	His->Ile	AGAATGGTTTCATGTTCTTT	C	ATCGATTGGTTATTCCTCTC	0.997
ccmB	Callicarpa_americana	554	185	2	CGA->GAT	Arg->Asp	ATGGTTTCATGTTCTTTCAT	C	GATTGGTTATTCCTCTCCGT	0.994
ccmB	Callicarpa_americana	566	189	2	CCT->CTC	Pro->Leu	TCTTTCATCGATTGGTTATT	C	CTCTCCGTTCGTATCTCTTT	0.997
ccmB	Callicarpa_americana	569	190	2	CTC->TCC	Leu->Ser	TTCATCGATTGGTTATTCCT	C	TCCGTTCGTATCTCTTTTTC	0.979
ccmB	Callicarpa_americana	572	191	2	CGT->GTT	Arg->Val	ATCGATTGGTTATTCCTCTC	C	GTTCGTATCTCTTTTTCCAA	0.999
ccmB	Callicarpa_americana	596	199	2	CGG->GGT	Arg->Gly	CGTATCTCTTTTTCCAATTT	C	GGTCTCGATTAGTTCACAAG	0.995
ccmC	Callicarpa_americana	76	26	1	CGG->GGT	Arg->Gly	CGCAAATTCTCATTGGATCT	C	GGTTGTTCTTAACAGCGATG	1
ccmC	Callicarpa_americana	103	35	1	CAT->ATT	His->Ile	TCTTAACAGCGATGGCTATT	C	ATTTAAGTCTTCGGGTAGCA	0.999
ccmC	Callicarpa_americana	115	39	1	CGG->GGG	Arg->Gly	TGGCTATTCATTTAAGTCTT	C	GGGTAGCACCACTAGATCTT	0.991
ccmC	Callicarpa_americana	133	45	1	CTT->TTC	Leu->Phe	TTCGGGTAGCACCACTAGAT	C	TTCAACAAGGTGGAAATTCT	0.987
ccmC	Callicarpa_americana	161	54	2	CCT->CTA	Pro->Leu	AGGTGGAAATTCTCGTATTC	C	CTATGTACATGTTCCTGCGG	0.999
ccmC	Callicarpa_americana	179	60	2	CGG->GGC	Arg->Gly	TCCCTATGTACATGTTCCTG	C	GGCTCGGATGAGTATTCTTG	0.999
ccmC	Callicarpa_americana	184	62	1	CGG->GGA	Arg->Gly	ATGTACATGTTCCTGCGGCT	C	GGATGAGTATTCTTGTTTAT	0.994
ccmC	Callicarpa_americana	281	94	2	CAG->AGA	Gln->Arg	TCGCTCTTCCGGAACCGGTA	C	AGAAATGGGTGCTTTTTCTA	0.976
ccmC	Callicarpa_americana	299	100	2	CTA->TAC	Leu->Tyr	TACAGAAATGGGTGCTTTTT	C	TACGTTGTTTACCTTAGTTA	0.993
ccmC	Callicarpa_americana	331	111	1	CGG->GGG	Arg->Gly	CCTTAGTTACTGGGGGGTTT	C	GGGGAAGACCTATGTGGGGC	0.999
ccmC	Callicarpa_americana	395	132	2	CGT->GTT	Arg->Val	TTTAACCTCTGTATTCATCT	C	GTTCCTTATTTACCTGGGTG	0.996
ccmC	Callicarpa_americana	399	133	3	CCT->CTT	Pro->Leu	ACCTCTGTATTCATCTCGTT	C	CTTATTTACCTGGGTGCACT	0.994
ccmC	Callicarpa_americana	400	134	1	CTT->TTA	Leu->Leu	CCTCTGTATTCATCTCGTTC	C	TTATTTACCTGGGTGCACTG	0.999
ccmC	Callicarpa_americana	436	146	1	CCT->CTG	Pro->Leu	CACTGTGTTTTCAAAAGCTT	C	CTGTCGAACCGGCTCCTATT	0.998
ccmC	Callicarpa_americana	446	149	2	CGG->GGC	Arg->Gly	TCAAAAGCTTCCTGTCGAAC	C	GGCTCCTATTTCAATCCGTG	0.999
ccmC	Callicarpa_americana	451	151	1	CCT->CTA	Pro->Leu	AGCTTCCTGTCGAACCGGCT	C	CTATTTCAATCCGTGCTGGA	0.999
ccmC	Callicarpa_americana	458	153	2	CAA->AAT	Gln->Asn	TGTCGAACCGGCTCCTATTT	C	AATCCGTGCTGGACCGATCG	0.979
ccmC	Callicarpa_americana	463	155	1	CGT->GTG	Arg->Val	AACCGGCTCCTATTTCAATC	C	GTGCTGGACCGATCGATATA	0.999
ccmC	Callicarpa_americana	467	156	2	CTG->TGG	Leu->Trp	GGCTCCTATTTCAATCCGTG	C	TGGACCGATCGATATACCAA	0.992
ccmC	Callicarpa_americana	473	158	2	CGA->GAT	Arg->Asp	TATTTCAATCCGTGCTGGAC	C	GATCGATATACCAATAATCA	0.995
ccmC	Callicarpa_americana	497	166	2	CTT->TTC	Leu->Phe	CGATATACCAATAATCAAGT	C	TTCAGTAAACTGGTGGAATA	0.999
ccmC	Callicarpa_americana	521	174	2	CGC->GCA	Arg->Ala	AGTAAACTGGTGGAATACAT	C	GCATCAACCTGGGAGCATTA	0.995
ccmC	Callicarpa_americana	548	183	2	CTG->TGG	Leu->Trp	ACCTGGGAGCATTAGCCGAT	C	TGGTACATCAATACATGTTC	0.994
ccmC	Callicarpa_americana	568	190	1	CCT->CTA	Pro->Leu	CTGGTACATCAATACATGTT	C	CTATGCCCATTCCAATCTTG	0.999
ccmC	Callicarpa_americana	575	192	2	CCA->CAT	Pro->His	ATCAATACATGTTCCTATGC	C	CATTCCAATCTTGTCTAACT	0.998
ccmC	Callicarpa_americana	605	202	2	CCC->CCC	Pro->Pro	CTTGTCTAACTTTGCTAACT	C	CCCCTTATCAACCCCTATCT	0.999
ccmC	Callicarpa_americana	608	203	2	CCT->CTT	Pro->Leu	GTCTAACTTTGCTAACTCCC	C	CTTATCAACCCCTATCTTGT	0.999
ccmC	Callicarpa_americana	614	205	2	CAA->AAC	Gln->Asn	CTTTGCTAACTCCCCCTTAT	C	AACCCCTATCTTGTTCGTTC	0.924
ccmC	Callicarpa_americana	624	208	3	CTT->TTG	Leu->Leu	TCCCCCTTATCAACCCCTAT	C	TTGTTCGTTCTGGAAACACG	0.948
ccmC	Callicarpa_americana	650	217	2	CTA->TAT	Leu->Tyr	CGTTCTGGAAACACGTCTTC	C	TATTCCATCTTTTCTCGAAT	0.99
ccmC	Callicarpa_americana	656	219	2	CAT->ATC	His->Ile	GGAAACACGTCTTCCTATTC	C	ATCTTTTCTCGAATCTCCTT	0.995
ccmC	Callicarpa_americana	673	225	1	CCT->CTT	Pro->Leu	TTCCATCTTTTCTCGAATCT	C	CTTTAAAGGAAGAAATCAAA	0.994
ccmFC	Callicarpa_americana	38	13	2	CCA->CAT	Pro->His	CTTTTTCTTTTTAATTACTT	C	CATGGTCGTGCCTCGTGGCA	0.987
ccmFC	Callicarpa_americana	50	17	2	CTC->TCG	Leu->Ser	AATTACTTCCATGGTCGTGC	C	TCGTGGCACGGCAGCACCCG	1
ccmFC	Callicarpa_americana	52	18	1	CGT->GTG	Arg->Val	TTACTTCCATGGTCGTGCCT	C	GTGGCACGGCAGCACCCGTA	0.984
ccmFC	Callicarpa_americana	103	35	1	CCC->CCA	Pro->Pro	GGTTCGTCAGTAGAGATGTT	C	CCACAGGTGCCCCTTTTTCC	0.999
ccmFC	Callicarpa_americana	122	41	2	CCA->CAA	Pro->Gln	TCCCACAGGTGCCCCTTTTT	C	CAATGGTACTATAATTCCTA	0.999
ccmFC	Callicarpa_americana	146	49	2	CTA->TAT	Leu->Tyr	TGGTACTATAATTCCTATTC	C	TATCCCTTCATTCCCTCTTT	0.992
ccmFC	Callicarpa_americana	151	51	1	CCT->CTT	Pro->Leu	CTATAATTCCTATTCCTATC	C	CTTCATTCCCTCTTTTGGTC	0.993
ccmFC	Callicarpa_americana	155	52	2	CAT->ATT	His->Ile	AATTCCTATTCCTATCCCTT	C	ATTCCCTCTTTTGGTCTATC	0.941
ccmFC	Callicarpa_americana	310	104	1	CGT->GTT	Arg->Val	GAGCTAGAAACGCCCTATTT	C	GTTTCGTTCCCGTTCTTCAT	0.998
ccmFC	Callicarpa_americana	334	112	1	CTT->TTC	Leu->Phe	TCGTTCCCGTTCTTCATTTC	C	TTCTTCTCGAATCCAAGGGG	0.938
ccmFC	Callicarpa_americana	406	136	1	CGT->GTA	Arg->Val	TGCTCGGTTTACTATTCTTT	C	GTACTTTCTTCTTTTTACCA	0.993
ccmFC	Callicarpa_americana	2175	725	3	CGG->GGA	Arg->Gly	TGCCTTTTCTTTTTTTTATT	C	GGATCGGATTTATGTTGGCT	0.992
ccmFN	Callicarpa_americana	38	13	2	CGG->GGG	Arg->Gly	CTTTCATTATTCGTTATTTC	C	GGGTCTTTTCGTTGCATTCA	0.996
ccmFN	Callicarpa_americana	98	33	2	CTG->TGC	Leu->Cys	ACCAGTGTTTGGTGCAGCAC	C	TGCATTTTGGTGTATTCTTC	0.999
ccmFN	Callicarpa_americana	137	46	2	CGT->GTT	Arg->Val	TCTTTCTTTCCTTGGTCTTT	C	GTTCCGTCATATTCCTAATA	0.981
ccmFN	Callicarpa_americana	142	48	1	CGT->GTC	Arg->Val	CTTTCCTTGGTCTTTCGTTC	C	GTCATATTCCTAATAACTTA	0.987
ccmFN	Callicarpa_americana	151	51	1	CCT->CTA	Pro->Leu	GTCTTTCGTTCCGTCATATT	C	CTAATAACTTATCCAATTAC	0.99
ccmFN	Callicarpa_americana	248	83	2	CAT->ATG	His->Met	TCATGAGGGTAGTATTTTAT	C	ATGGTGTCGGATCCTAAGTT	0.999
ccmFN	Callicarpa_americana	256	86	1	CGG->GGA	Arg->Gly	GTAGTATTTTATCATGGTGT	C	GGATCCTAAGTTTTTATGGA	0.999
ccmFN	Callicarpa_americana	283	95	1	CTT->TTT	Leu->Phe	TAAGTTTTTATGGATTCCTT	C	TTTGTTACCGGGGTCGACCC	0.995
ccmFN	Callicarpa_americana	365	122	2	CGA->GAA	Arg->Glu	TCTTTTTTATTCCTTTCTTT	C	GAACTTCGTGAAGAACTCCA	0.942
ccmFN	Callicarpa_americana	372	124	3	CGT->GTG	Arg->Val	TATTCCTTTCTTTCGAACTT	C	GTGAAGAACTCCATTCTATC	0.973
ccmFN	Callicarpa_americana	707	236	2	CTT->TTT	Leu->Phe	CATTGCTTTGTTTTTCTCTC	C	TTTCCTATCAGCGAGTTCCG	0.999
ccmFN	Callicarpa_americana	716	239	2	CAG->AGC	Gln->Ser	GTTTTTCTCTCCTTTCCTAT	C	AGCGAGTTCCGACCCTTTTG	0.997
ccmFN	Callicarpa_americana	754	252	1	CGT->GTA	Arg->Val	TTGTTCGAAATTTCTTCGTT	C	GTACCGAACCGCTTGCAGAA	0.998
ccmFN	Callicarpa_americana	776	259	2	CAA->AAA	Gln->Lys	TACCGAACCGCTTGCAGAAT	C	AAATCCTGTTCCACAAGATC	0.981
ccmFN	Callicarpa_americana	788	263	2	CAC->ACA	His->Thr	TGCAGAATCAAATCCTGTTC	C	ACAAGATCCTATATCAGCTA	0.999
ccmFN	Callicarpa_americana	803	268	2	CAG->AGC	Gln->Ser	TGTTCCACAAGATCCTATAT	C	AGCTATACATCCTCCTTGCA	0.991
ccmFN	Callicarpa_americana	952	318	1	CGC->GCT	Arg->Ala	AAAAGACTGGAAGACTCTTT	C	GCTCTGTTGGATGCGTCGGA	0.954
ccmFN	Callicarpa_americana	1270	424	1	CGG->GGT	Arg->Gly	GAATTTGGATCTTGACATGT	C	GGTGGTTTTTAACCGTAGGC	0.992
ccmFN	Callicarpa_americana	1298	433	2	CAG->AGG	Gln->Arg	TTTAACCGTAGGCATTTTGC	C	AGGAAGTTGGTGGGCTCATC	1
ccmFN	Callicarpa_americana	1315	439	1	CAT->ATC	His->Ile	TGCCAGGAAGTTGGTGGGCT	C	ATCATGAATTAGGTCGGGGT	1
ccmFN	Callicarpa_americana	1330	444	1	CGG->GGG	Arg->Gly	GGGCTCATCATGAATTAGGT	C	GGGGTGGCTGGTGGTTTCGG	0.999
ccmFN	Callicarpa_americana	1348	450	1	CGG->GGG	Arg->Gly	GTCGGGGTGGCTGGTGGTTT	C	GGGATCCCGTAGAAAATGCT	0.999
ccmFN	Callicarpa_americana	1381	461	1	CGG->GGG	Arg->Gly	AAAATGCTTCTTTTATGCCT	C	GGGTATTAGCCACAGCTTGT	1
ccmFN	Callicarpa_americana	1442	481	2	CCT->CTT	Pro->Leu	CCTTCTTCATTCTTGTACCT	C	CTTTCTTAATATTGTGACTT	0.995
ccmFN	Callicarpa_americana	1466	489	2	CAT->ATG	His->Met	TCTTAATATTGTGACTTTTC	C	ATGCTGTGTCTCAGGAACCT	0.999
ccmFN	Callicarpa_americana	1478	493	2	CAG->AGG	Gln->Arg	GACTTTTCCATGCTGTGTCT	C	AGGAACCTTTTCAATACGGT	1
ccmFN	Callicarpa_americana	1513	505	1	CCC->CCG	Pro->Pro	TACGGTCCGGATTGCTAGCT	C	CCGTTCATAGTTTTGCTACA	0.999
cob	Callicarpa_americana	298	100	1	CAC->ACC	His->Thr	GTATGTTTTTCATTGTGGTT	C	ACCTTCATATTTTTCGTGGT	0.999
cob	Callicarpa_americana	325	109	1	CAT->ATG	His->Met	ATATTTTTCGTGGTCTATAT	C	ATGCGAGTTATAGCAGTCCT	1
cob	Callicarpa_americana	358	120	1	CGG->GGT	Arg->Gly	GCAGTCCTAGGGAATTTGTT	C	GGTGTCTCGGAGTTGTAATC	1
cob	Callicarpa_americana	568	190	1	CAT->ATT	His->Ile	ATCGTTTTTTTAGTCTTCAT	C	ATTTACTCCCCTTTATTTTA	0.997
cob	Callicarpa_americana	853	285	1	CAT->ATG	His->Met	AATGGTATTTCCTACCGATC	C	ATGCCATTCTTCGTAGTATA	0.999
cob	Callicarpa_americana	908	303	2	CAG->AGT	Gln->Ser	AGGTGTAGCCGCAATAGCAT	C	AGTTTTTATATGTCTGTTGG	0.998
cob	Callicarpa_americana	982	328	1	CAC->ACC	His->Thr	GTTCAAGTTTTCGCCCGATT	C	ACCAAGGAATATTTTGGTTG	0.999
cob	Callicarpa_americana	1015	339	1	CGC->GCT	Arg->Ala	TTTGGTTGCTTTTGGCGGAT	C	GCTTACTACTAGGTTGGATC	0.999
cob	Callicarpa_americana	1084	362	1	CCT->CTT	Pro->Leu	TTACTATTGGACAAATTTCT	C	CTTTTCTTTTCTTTTTATTT	0.995
cob	Callicarpa_americana	1160	387	2	CGG->GGA	Arg->Gly	AGGAATTCCTAATTCTTACA	C	GGATAATGAAATTCAAAAAA	0.933
cox1	Callicarpa_americana	242	81	2	CTG->TGG	Leu->Trp	GCCGGCGATGATAGGTGGAT	C	TGGTAATTGGTCTGTTCCGA	0.998
cox1	Callicarpa_americana	254	85	2	CTG->TGT	Leu->Cys	AGGTGGATCTGGTAATTGGT	C	TGTTCCGATTCTGATAGGTG	1
cox1	Callicarpa_americana	452	151	2	CTA->TAG	Leu->Stop	AGCAGTTGATTTAGCAATTT	C	TAGTCTTCATCTATCTGGTG	1
cox1	Callicarpa_americana	515	172	2	CCA->CAA	Pro->Gln	CAATTTTATAACAACTATCT	C	CAACATGCGTGGACCTGGAA	1
cox1	Callicarpa_americana	551	184	2	CAC->ACC	His->Thr	TGGAATGACTATGCATAGAT	C	ACCCCTATTTGTTTGGTCCG	1
cox1	Callicarpa_americana	715	239	1	CGG->GGT	Arg->Gly	TATTATACCAGCATCTCTTT	C	GGTTCTTCGGTCATCCAGAG	0.997
cox1	Callicarpa_americana	746	249	2	CCA->CAT	Pro->His	TCATCCAGAGGTGTATATTC	C	CATTCTGCCTGGATCCGGTA	0.998
cox1	Callicarpa_americana	761	254	2	CCG->CGG	Pro->Arg	TATTCCCATTCTGCCTGGAT	C	CGGTATCATAAGTCATATCG	0.996
cox1	Callicarpa_americana	1186	396	1	CAC->ACT	His->Thr	TTGCTTTATTTGCAGGATTT	C	ACTATTGGGTAGGTAAAATC	1
cox1	Callicarpa_americana	1405	469	1	CGT->GTT	Arg->Val	TATCCGTAGTTGGGATTTGT	C	GTTTCTTCGTGGTCGTAACA	1
cox1	Callicarpa_americana	1433	478	2	CAA->AAG	Gln->Lys	CGTGGTCGTAACAATCACTT	C	AAGCAGTGGAAAGAACAAAA	0.999
cox1	Callicarpa_americana	1489	497	1	CCA->CAA	Pro->Gln	CTTGGGCTGTTGAACAGAAT	C	CAACCACACCGGAATGGATG	0.998
cox1	Callicarpa_americana	1499	500	2	CGG->GGA	Arg->Gly	TGAACAGAATCCAACCACAC	C	GGAATGGATGGTACAAAGTC	1
cox2	Callicarpa_americana	25	9	1	CTC->TCA	Leu->Ser	TTGTTCTAGAATGTCTATTC	C	TCACAATTGCTCCTTGTGAT	0.929
cox2	Callicarpa_americana	71	24	2	CTC->TCA	Leu->Ser	AGAACCATGGCAATTAGGAT	C	TCAAGATGGAGCAACACCTA	0.992
cox2	Callicarpa_americana	161	54	2	CAT->ATG	His->Met	TCTGATTTTTGTTTTCGTAT	C	ATGGATCTTGGTTCGCGCTT	0.956
cox2	Callicarpa_americana	443	148	2	CGA->GAT	Arg->Asp	ACTCACTTTTGACAGTTATA	C	GATTCCAGAAGATGATCCAG	0.999
cox2	Callicarpa_americana	461	154	2	CAG->AGA	Gln->Arg	TACGATTCCAGAAGATGATC	C	AGAATTGGGTCAATCACGTT	1
cox2	Callicarpa_americana	476	159	2	CAC->ACG	His->Thr	TGATCCAGAATTGGGTCAAT	C	ACGTTTATTAGAAGTGGACA	1
cox2	Callicarpa_americana	544	182	1	CCT->CTG	Pro->Leu	ATTTACGTATTATTGTAACA	C	CTGCTGATGTACCTCATAGT	0.998
cox2	Callicarpa_americana	557	186	2	CTC->TCA	Leu->Ser	TGTAACACCTGCTGATGTAC	C	TCATAGTTGGGCTGTACCTT	0.996
cox2	Callicarpa_americana	623	208	2	CCT->CTC	Pro->Leu	ACCTGGTCGTTTAAATCAGA	C	CTCTATTTCGGTACAACGAG	0.907
cox2	Callicarpa_americana	632	211	2	CGG->GGT	Arg->Gly	TTTAAATCAGACCTCTATTT	C	GGTACAACGAGAAGGAGTTT	0.999
cox2	Callicarpa_americana	1494	498	3	CGG->GGC	Arg->Gly	AAACCTTCATCCTGCTAATC	C	GGCCATTTCCGAACCTGTCT	0.91
cox2	Callicarpa_americana	1503	501	3	CCG->CGA	Pro->Arg	TCCTGCTAATCCGGCCATTT	C	CGAACCTGTCTTTCTCACCC	0.992
cox2	Callicarpa_americana	2099	700	2	CGG->GGG	Arg->Gly	ATCTGCTACATTGGTCCACC	C	GGGCTTTCTCCGATTTGATA	0.929
cox2	Callicarpa_americana	2527	843	1	CAT->ATA	His->Ile	AGGCATAAGCGCAGCTATTT	C	ATATGCTGCAAAGTAAGTAG	0.974
cox2	Callicarpa_americana	2829	943	3	CAT->ATA	His->Ile	CTCTGACTTAATAGCCTAGC	C	ATATCGGAGGCTACCCAGCT	0.953
cox2	Callicarpa_americana	3369	1123	3	CCT->CTA	Pro->Leu	CTATCGTCGTAGAAGCTGTT	C	CTAGGAAAGATTATGGTTCT	0.999
cox2	Callicarpa_americana	3390	1130	3	CGG->GGG	Arg->Gly	CTAGGAAAGATTATGGTTCT	C	GGGTATCCAATCAATTAATC	0.999
cox3	Callicarpa_americana	245	82	2	CTC->TCG	Leu->Ser	CAAAGTCGTACAATTAGGAC	C	TCGATATGGTTTTATTCTTT	0.995
cox3	Callicarpa_americana	304	102	1	CGG->GGG	Arg->Gly	TGTTCTTTTTTGCTTTTTTT	C	GGGCTTCTTCTCATTCTTCT	0.988
cox3	Callicarpa_americana	311	104	2	CTT->TTC	Leu->Phe	TTTTGCTTTTTTTCGGGCTT	C	TTCTCATTCTTCTTTGGCAC	0.997
cox3	Callicarpa_americana	314	105	2	CTC->TCA	Leu->Ser	TGCTTTTTTTCGGGCTTCTT	C	TCATTCTTCTTTGGCACCTA	0.993
cox3	Callicarpa_americana	419	140	2	CCC->CCC	Pro->Pro	TTTTCTTAATACCCTTATTC	C	CCCTTCATCCGGAGCTGCCG	0.998
cox3	Callicarpa_americana	422	141	2	CTT->TTC	Leu->Phe	TCTTAATACCCTTATTCCCC	C	TTCATCCGGAGCTGCCGTAA	0.993
cox3	Callicarpa_americana	566	189	2	CCA->CAC	Pro->His	GGAATATTATCAAGCACCCT	C	CACTATTTCGGATAGTATTT	1
cox3	Callicarpa_americana	754	252	1	CGG->GGT	Arg->Gly	GGCATTTTGTAGACGTGGTT	C	GGTTATTCCCATTTGTCTCT	1
cox3	Callicarpa_americana	764	255	2	CAT->ATT	His->Ile	AGACGTGGTTCGGTTATTCC	C	ATTTGTCTCTATCTATTGGT	1
matR	Callicarpa_americana	326	109	2	CAG->AGG	Gln->Arg	TGTATTACTATCGGCCCTAC	C	AGGCAACATCTACCTACACA	0.983
matR	Callicarpa_americana	413	138	2	CGG->GGT	Arg->Gly	GATTGTTCAGAGAATTAGAT	C	GGTTCTATTAAGGACAGGTC	0.983
matR	Callicarpa_americana	1673	558	2	CCG->CGC	Pro->Arg	CGAAGACATCGTAAATTGGT	C	CGCGGGCATCGCGATAAGTC	0.987
matR	Callicarpa_americana	1694	565	2	CTC->TCT	Leu->Ser	CGCGGGCATCGCGATAAGTC	C	TCTGTCCTACTACAGGTGCC	0.999
matR	Callicarpa_americana	1714	572	1	CGC->GCG	Arg->Ala	CTCTGTCCTACTACAGGTGC	C	GCGACAACCTTTACCAAGTC	1
matR	Callicarpa_americana	1728	576	3	CCA->CAA	Pro->Gln	AGGTGCCGCGACAACCTTTA	C	CAAGTCCGAACAATTGTCGA	0.953
matR	Callicarpa_americana	1750	584	1	CAC->ACC	His->Thr	AAGTCCGAACAATTGTCGAC	C	ACCAGATCCGCTGGTCTGCA	0.996
matR	Callicarpa_americana	1781	594	2	CGG->GGC	Arg->Gly	CTGGTCTGCAATATTCACCC	C	GGCCCACAAGCACAAATCCT	0.997
matR	Callicarpa_americana	1820	607	2	CAA->AAA	Gln->Lys	CTCGGCGCGGAATATAATCC	C	AAAGTACTCCAAAGACTCAA	0.998
matR	Callicarpa_americana	1838	613	2	CAA->AAA	Gln->Lys	CCCAAAGTACTCCAAAGACT	C	AAATAGAGTCAATCAAGAAG	0.996
mttB	Callicarpa_americana	58	20	1	CAT->ATT	His->Ile	CATATATATCCTATGAATTT	C	ATTTCGCACCGGAAACTATT	0.985
mttB	Callicarpa_americana	67	23	1	CCG->CGG	Pro->Arg	CCTATGAATTTCATTTCGCA	C	CGGAAACTATTCTAGGAGAA	0.987
mttB	Callicarpa_americana	68	23	2	CGG->GGA	Arg->Gly	CTATGAATTTCATTTCGCAC	C	GGAAACTATTCTAGGAGAAG	0.985
mttB	Callicarpa_americana	101	34	2	CCG->CGT	Pro->Arg	AGGAGAAGTTCGAATCCGTT	C	CGTTCGGATATTGATTGGTC	0.938
mttB	Callicarpa_americana	106	36	1	CGG->GGA	Arg->Gly	AAGTTCGAATCCGTTCCGTT	C	GGATATTGATTGGTCTTGGT	0.982
mttB	Callicarpa_americana	142	48	1	CGT->GTT	Arg->Val	TTGGTTTGACATGGTTTACG	C	GTTACTGGTTCCCGGAAGAG	0.999
mttB	Callicarpa_americana	154	52	1	CCG->CGG	Pro->Arg	GGTTTACGCGTTACTGGTTC	C	CGGAAGAGTTAATATCTCCA	0.998
mttB	Callicarpa_americana	170	57	2	CTC->TCC	Leu->Ser	GTTCCCGGAAGAGTTAATAT	C	TCCATTAGCTAAACCCTTTC	0.996
mttB	Callicarpa_americana	173	58	2	CAT->ATT	His->Ile	CCCGGAAGAGTTAATATCTC	C	ATTAGCTAAACCCTTTCTTA	0.985
mttB	Callicarpa_americana	220	74	1	CGT->GTA	Arg->Val	CTTTTGACTCGTATTTTGTT	C	GTACACAATCAACGGAGGCC	0.995
mttB	Callicarpa_americana	230	77	2	CAA->AAC	Gln->Asn	GTATTTTGTTCGTACACAAT	C	AACGGAGGCCTTCCCGACAT	1
mttB	Callicarpa_americana	244	82	1	CCG->CGA	Pro->Arg	CACAATCAACGGAGGCCTTC	C	CGACATATGTTGCAACGTCT	0.999
mttB	Callicarpa_americana	278	93	2	CTT->TTA	Leu->Leu	AACGTCTTCAATAGCATGCT	C	TTACTTCGTTTTTCCCTTAA	0.98
mttB	Callicarpa_americana	304	102	1	CAT->ATC	His->Ile	TCGTTTTTCCCTTAATAAGT	C	ATCAAATTTGGTGCTTTTTG	0.994
mttB	Callicarpa_americana	373	125	1	CAT->ATT	His->Ile	GGAAATACAATCGATTCCTC	C	ATTTAAGTGGTTCTCGCTTC	0.969
mttB	Callicarpa_americana	388	130	1	CGC->GCT	Arg->Ala	TCCTCCATTTAAGTGGTTCT	C	GCTTCTCCTTGTTACTCTTC	0.987
mttB	Callicarpa_americana	415	139	1	CTT->TTC	Leu->Phe	CCTTGTTACTCTTCCTAACT	C	TTCCCCGGGTAGTTCCCAAT	0.915
mttB	Callicarpa_americana	418	140	1	CCC->CCC	Pro->Pro	TGTTACTCTTCCTAACTCTT	C	CCCGGGTAGTTCCCAATGTT	0.955
mttB	Callicarpa_americana	421	141	1	CGG->GGG	Arg->Gly	TACTCTTCCTAACTCTTCCC	C	GGGTAGTTCCCAATGTTTGG	0.989
mttB	Callicarpa_americana	449	150	2	CAT->ATA	His->Ile	TCCCAATGTTTGGCACTTTC	C	ATACTTCATGGGTGAAACAT	0.987
mttB	Callicarpa_americana	514	172	1	CAT->ATA	His->Ile	TACAACCTAAGATCTATGAC	C	ATATTATGTTAACTGTTCGT	0.997
mttB	Callicarpa_americana	539	180	2	CGT->GTT	Arg->Val	TATGTTAACTGTTCGTATTT	C	GTTCATTCCATCGGTATGCT	0.994
mttB	Callicarpa_americana	547	183	1	CCA->CAT	Pro->His	CTGTTCGTATTTCGTTCATT	C	CATCGGTATGCTCCCAGGTA	0.995
mttB	Callicarpa_americana	583	195	1	CGT->GTT	Arg->Val	AGGTACCTGTAATTGTGATC	C	GTTTGCTAGAACCAAGGGGT	0.997
mttB	Callicarpa_americana	596	199	2	CAA->AAG	Gln->Lys	TGTGATCCGTTTGCTAGAAC	C	AAGGGGTCTTTCTGTAGAAA	0.993
mttB	Callicarpa_americana	620	207	2	CCA->CAC	Pro->His	GGGTCTTTCTGTAGAAACTT	C	CACGAACAATCGTCGTTTTT	0.985
mttB	Callicarpa_americana	652	218	1	CCG->CGC	Pro->Arg	GTCGTTTTTTGATGGTTTTT	C	CGCTTCTCACAGCTGCTCTT	0.997
mttB	Callicarpa_americana	658	220	1	CTC->TCA	Leu->Ser	TTTTGATGGTTTTTCCGCTT	C	TCACAGCTGCTCTTTCCACA	0.971
mttB	Callicarpa_americana	709	237	1	CGT->GTT	Arg->Val	TCTGGTGCCAAATTGTCGCC	C	GTTTCCTTATTTCTTTGATA	0.996
mttB	Callicarpa_americana	714	238	3	CCT->CTT	Pro->Leu	TGCCAAATTGTCGCCCGTTT	C	CTTATTTCTTTGATAATAGA	0.97
mttB	Callicarpa_americana	755	252	2	CGA->GAT	Arg->Asp	GTTGGCTATCTTTGTGGCAT	C	GATTGTACAAGTTCGTGAAG	0.999
nad1	Callicarpa_americana	13	5	1	CTT->TTC	Leu->Phe	NNNNNNNNATGTACATAGCT	C	TTCCAGCTGAAATACTTGGA	0.902
nad1	Callicarpa_americana	215	72	2	CCC->CCT	Pro->Pro	ACCAAGTAGTGCTAATTTCT	C	CCTTTTTAGAATGGCTCCAG	1
nad1	Callicarpa_americana	265	89	1	CGG->GGG	Arg->Gly	TTATGTTAAGTCTGGTCGCT	C	GGGCCGTTGTACCTTTTGAT	0.999
nad1	Callicarpa_americana	307	103	1	CCG->CGA	Pro->Arg	ATGGTATGGTATTGTCAGAT	C	CGAACATAGGGCTACTTTAT	0.995
nad1	Callicarpa_americana	308	103	2	CGA->GAA	Arg->Glu	TGGTATGGTATTGTCAGATC	C	GAACATAGGGCTACTTTATT	1
nad1	Callicarpa_americana	376	126	1	CGG->GGT	Arg->Gly	ATGGAATTATTATAGCAGGT	C	GGTCTAGTATGGTCCATGCA	0.987
nad1	Callicarpa_americana	400	134	1	CGC->GCT	Arg->Ala	CTAGTATGGTCCATGCACAT	C	GCTCTCTCCAGGAGGTTGGC	0.952
nad1	Callicarpa_americana	406	136	1	CTC->TCC	Leu->Ser	TGGTCCATGCACATCGCTCT	C	TCCAGGAGGTTGGCCGCCTA	0.999
nad1	Callicarpa_americana	409	137	1	CAG->AGG	Gln->Arg	TCCATGCACATCGCTCTCTC	C	AGGAGGTTGGCCGCCTATCC	0.999
nad1	Callicarpa_americana	421	141	1	CGC->GCC	Arg->Ala	GCTCTCTCCAGGAGGTTGGC	C	GCCTATCCTAGATCTTCCCA	0.995
nad1	Callicarpa_americana	445	149	1	CCA->CAA	Pro->Gln	TATCCTAGATCTTCCCATTT	C	CAAGAAGATCCCCGGCTCGA	0.999
nad1	Callicarpa_americana	489	163	3	CTC->TCT	Leu->Ser	GGTTTAGTATCAAGGTGATT	C	TCTTTCTGTTCCTATATATA	0.99
nad1	Callicarpa_americana	564	188	3	CGG->GGA	Arg->Gly	ATCAATTAATGGGACTTGGC	C	GGAAAGTGTTCTTGCCTCTA	0.999
nad1	Callicarpa_americana	594	198	3	CGG->GGG	Arg->Gly	TCTTGCCTCTATCATTAGCT	C	GGGTAGTCGTCGTTTCTGGT	0.999
nad1	Callicarpa_americana	658	220	1	CTG->TGC	Leu->Cys	CCCTTAATCTTCAATGGGTT	C	TGCTCTTTTTTTTTTGGGAG	0.965
nad1	Callicarpa_americana	719	240	2	CTC->TCT	Leu->Ser	ATGAGATTCGAAATATGCCT	C	TCTAGGAGCATTACGATCTG	0.998
nad1	Callicarpa_americana	754	252	1	CCT->CTT	Pro->Leu	GATCTGCAGCTCAAATGGTC	C	CTTATGAAGTCTCTATTGGT	0.998
nad1	Callicarpa_americana	793	265	1	CTT->TTG	Leu->Leu	GTCTTATTCTTATTGTGCGC	C	TTGTGAGCGCGTTTGGATCC	0.97
nad1	Callicarpa_americana	1148	383	2	CGA->GAA	Arg->Glu	CTTTCAGAGAAGTGGTGGTC	C	GAATCTTATCTGAACTGCGA	0.915
nad1	Callicarpa_americana	2058	686	3	CCC->CCC	Pro->Pro	CTGTACTAATATGTGTAGGT	C	CCCGTAATTCGAGTGAGATT	0.997
nad1	Callicarpa_americana	2060	687	2	CCG->CGT	Pro->Arg	GTACTAATATGTGTAGGTCC	C	CGTAATTCGAGTGAGATTGT	0.989
nad1	Callicarpa_americana	2061	687	3	CGT->GTA	Arg->Val	TACTAATATGTGTAGGTCCC	C	GTAATTCGAGTGAGATTGTC	0.995
nad1	Callicarpa_americana	2068	690	1	CGA->GAG	Arg->Glu	ATGTGTAGGTCCCCGTAATT	C	GAGTGAGATTGTCATGGCGC	1
nad1	Callicarpa_americana	2104	702	1	CCG->CGG	Pro->Arg	GGCGCAAAAGCAGATATGGT	C	CGGTATTCCCTTGTTCCCTG	0.997
nad1	Callicarpa_americana	2105	702	2	CGG->GGT	Arg->Gly	GCGCAAAAGCAGATATGGTC	C	GGTATTCCCTTGTTCCCTGT	0.993
nad1	Callicarpa_americana	2148	716	3	CGT->GTC	Arg->Val	TGGTTATGTTCTTTATTTCT	C	GTCTAGCAGAAACTAATCGA	1
nad1	Callicarpa_americana	2203	735	1	CAG->AGT	Gln->Ser	CCCAGAAGCGGAAGCTGAAT	C	AGTTGCAGGCTATAATGTAG	0.999
nad2	Callicarpa_americana	26	9	2	CCC->CCC	Pro->Pro	CAATCTTTTTTTAGCGGTTT	C	CCCAGAGATTTTTATCATTA	0.997
nad2	Callicarpa_americana	962	321	2	CTC->TCT	Leu->Ser	CGCAGCCGGTTTGGCTTCCT	C	TCTGGCGGCCACTTTCCTTA	0.955
nad2	Callicarpa_americana	1097	366	2	CCG->CGG	Pro->Arg	GAAGAGAAAAACTTTTTTCT	C	CGGCGAGCTTTCTCTCGTAA	0.971
nad2	Callicarpa_americana	1278	426	3	CAC->ACG	His->Thr	TAGTGATCGGTCCGCTAGTT	C	ACGCAAATCCGAAGAAGTTA	0.938
nad2	Callicarpa_americana	1432	478	1	CTT->TTT	Leu->Phe	CCTATTTATTCTGGAATAAT	C	TTTTTAGGAGGGACAATTTT	0.996
nad2	Callicarpa_americana	1517	506	2	CTT->TTC	Leu->Phe	CATTTCGATGTGTTTCGATT	C	TTCCGAACAAGAGAGGTTTG	0.997
nad2	Callicarpa_americana	1520	507	2	CCG->CGA	Pro->Arg	TTCGATGTGTTTCGATTCTT	C	CGAACAAGAGAGGTTTGATG	0.999
nad2	Callicarpa_americana	1565	522	2	CAC->ACT	His->Thr	TGAATTCATTGTATTAATTC	C	ACTTCCTACTCGCAGTATGC	0.995
nad2	Callicarpa_americana	1570	524	1	CCT->CTA	Pro->Leu	TCATTGTATTAATTCCACTT	C	CTACTCGCAGTATGCTCTTT	0.999
nad2	Callicarpa_americana	1576	526	1	CGC->GCA	Arg->Ala	TATTAATTCCACTTCCTACT	C	GCAGTATGCTCTTTATGATC	0.989
nad2	Callicarpa_americana	1610	537	2	CAA->AAT	Gln->Asn	TATGATCTCGGCTTATGATT	C	AATTGCCATGTATTTAGCTA	0.998
nad2	Callicarpa_americana	1637	546	2	CTC->TCA	Leu->Ser	CATGTATTTAGCTATTGAGC	C	TCAAAGTTTATGTTTTTATG	0.999
nad2	Callicarpa_americana	1706	569	2	CGA->GAA	Arg->Glu	ATTTTCCACGGAAGCCGGCT	C	GAAATATTTGATCTTAGGTG	0.999
nad2	Callicarpa_americana	1915	639	1	CGG->GGG	Arg->Gly	AGATCACTGCAGTTCCTTTT	C	GGGCGGCTGTAGGACGGACG	0.935
nad2	Callicarpa_americana	2840	947	2	CTT->TTA	Leu->Leu	CTAAGAGAAGACGCTCAACT	C	TTAGGTCCTTTTTTTCAGTG	0.953
nad2	Callicarpa_americana	3438	1146	3	CTG->TGC	Leu->Cys	TGCGCCTAAAATCTCTATTT	C	TGCTAATATTTCACGTCTTT	1
nad2	Callicarpa_americana	3450	1150	3	CAC->ACG	His->Thr	CTCTATTTCTGCTAATATTT	C	ACGTCTTTCTATTTATGGTT	0.978
nad2	Callicarpa_americana	3459	1153	3	CTA->TAT	Leu->Tyr	TGCTAATATTTCACGTCTTT	C	TATTTATGGTTCTTATGGAG	0.999
nad2	Callicarpa_americana	3578	1193	2	CAT->ATA	His->Ile	AAGTCAAAAGACTTCTAGCT	C	ATAGTTCAATTGGACATGTA	0.996
nad2	Callicarpa_americana	3608	1203	2	CGT->GTA	Arg->Val	TTGGACATGTAGGTTATATT	C	GTACTGGTTTCTCATGTGGA	1
nad2	Callicarpa_americana	3612	1204	3	CTG->TGG	Leu->Trp	ACATGTAGGTTATATTCGTA	C	TGGTTTCTCATGTGGAACCA	0.997
nad2	Callicarpa_americana	3678	1226	3	CAA->AAT	Gln->Asn	TGGTATCTTTATTTATGCAT	C	AATGACGATAGATGCATTCG	0.999
nad2	Callicarpa_americana	3708	1236	3	CAG->AGC	Gln->Ser	AGATGCATTCGCCATAGTTT	C	AGCATTACGGCAAACCCGTG	0.997
nad2	Callicarpa_americana	3896	1299	2	CTA->TAG	Leu->Stop	GTGGGGCTTACTTCCTAGCC	C	TAGTGGGAGTAGTGACTAGC	0.993
nad2	Callicarpa_americana	3926	1309	2	CGT->GTT	Arg->Val	TAGTGACTAGCGTTATAGGT	C	GTTGGGCGGCCGGAAGGTTG	0.989
nad2	Callicarpa_americana	5395	1799	1	CGA->GAA	Arg->Glu	ATTTTATTATATACGCTTAG	C	GAAAAGAATGTTTTTTGATA	1
nad2	Callicarpa_americana	5497	1833	1	CAT->ATT	His->Ile	GACTTCCTCTTTCATTACTT	C	ATTCTTTCCATATCCCTCTC	0.964
nad2	Callicarpa_americana	5505	1835	3	CCA->CAT	Pro->His	CTTTCATTACTTCATTCTTT	C	CATATCCCTCTCCTTTGTTC	0.976
nad2	Callicarpa_americana	5506	1836	1	CAT->ATA	His->Ile	TTTCATTACTTCATTCTTTC	C	ATATCCCTCTCCTTTGTTCT	0.991
nad2	Callicarpa_americana	5513	1838	2	CTC->TCT	Leu->Ser	ACTTCATTCTTTCCATATCC	C	TCTCCTTTGTTCTCAGTTAC	0.976
nad2	Callicarpa_americana	5554	1852	1	CAT->ATA	His->Ile	TCATCAAATGGCACTCAGTT	C	ATATCTTTAANNNNNNNNNN	0.997
nad3	Callicarpa_americana	44	15	2	CGC->GCT	Arg->Ala	GATCTATTTAGTGATCAGTT	C	GCTAGTTTCTTTGATCCCAC	1
nad3	Callicarpa_americana	61	21	1	CCA->CAC	Pro->His	GTTCGCTAGTTTCTTTGATC	C	CACTCGGTGTTCCTTTTCCA	0.925
nad3	Callicarpa_americana	62	21	2	CAC->ACT	His->Thr	TTCGCTAGTTTCTTTGATCC	C	ACTCGGTGTTCCTTTTCCAT	0.999
nad3	Callicarpa_americana	80	27	2	CAT->ATT	His->Ile	CCCACTCGGTGTTCCTTTTC	C	ATTTTCTTCCAATAGTTCGA	0.997
nad3	Callicarpa_americana	146	49	2	CCG->CGG	Pro->Arg	CGAATGTGGTTTCGATCCTT	C	CGGTGATGCCAGAAGTCGTT	1
nad3	Callicarpa_americana	208	70	1	CCT->CTG	Pro->Leu	TTTCAATTTTATTTATTATT	C	CTGATCCGGAAGTCACCTTT	0.996
nad3	Callicarpa_americana	209	70	2	CTG->TGA	Leu->Stop	TTCAATTTTATTTATTATTC	C	TGATCCGGAAGTCACCTTTT	0.98
nad3	Callicarpa_americana	215	72	2	CGG->GGA	Arg->Gly	TTTATTTATTATTCCTGATC	C	GGAAGTCACCTTTTCCTTTC	0.991
nad3	Callicarpa_americana	230	77	2	CCT->CTT	Pro->Leu	TGATCCGGAAGTCACCTTTT	C	CTTTCCTTGGGCAGTACCTC	0.998
nad3	Callicarpa_americana	247	83	1	CCT->CTC	Pro->Leu	TTTCCTTTCCTTGGGCAGTA	C	CTCCCAACAAGATTGATCCC	0.991
nad3	Callicarpa_americana	251	84	2	CCA->CAA	Pro->Gln	CTTTCCTTGGGCAGTACCTC	C	CAACAAGATTGATCCCTTTG	0.981
nad3	Callicarpa_americana	266	89	2	CCT->CTT	Pro->Leu	ACCTCCCAACAAGATTGATC	C	CTTTGGATCTTGGTCCATGA	0.999
nad3	Callicarpa_americana	275	92	2	CTT->TTG	Leu->Leu	CAAGATTGATCCCTTTGGAT	C	TTGGTCCATGATGGCCTTTT	0.992
nad3	Callicarpa_americana	317	106	2	CTC->TCT	Leu->Ser	ATTGATTTTGACGATTGGAT	C	TCTCTATGAATGGAAAAGGG	1
nad3	Callicarpa_americana	344	115	2	CGG->GGA	Arg->Gly	TGAATGGAAAAGGGGTGCTT	C	GGATCGGGAGTAANNNNNNN	0.999
nad3	Callicarpa_americana	349	117	1	CGG->GGG	Arg->Gly	GGAAAAGGGGTGCTTCGGAT	C	GGGAGTAANNNNNNNNNNNN	0.999
nad4	Callicarpa_americana	65	22	2	CTC->TCC	Leu->Ser	TCCCGTGCTAGGAAGCATTA	C	TCCTCTTTTCATTCCAAATT	0.997
nad4	Callicarpa_americana	68	23	2	CTC->TCT	Leu->Ser	CGTGCTAGGAAGCATTACTC	C	TCTTTTCATTCCAAATTCAA	0.999
nad4	Callicarpa_americana	98	33	2	CGA->GAT	Arg->Asp	TCCAAATTCAAGAATACGAC	C	GATACGATTGATTGGTCTGT	0.999
nad4	Callicarpa_americana	145	49	1	CCC->CCC	Pro->Pro	CTCTTATTACTTTTTTGTAT	C	CCCCTGTTCTTCGGATACAA	1
nad4	Callicarpa_americana	149	50	2	CTG->TGT	Leu->Cys	TATTACTTTTTTGTATCCCC	C	TGTTCTTCGGATACAATTCG	0.997
nad4	Callicarpa_americana	157	53	1	CGG->GGA	Arg->Gly	TTTTGTATCCCCCTGTTCTT	C	GGATACAATTCGATCCTTCT	0.992
nad4	Callicarpa_americana	188	63	2	CTC->TCA	Leu->Ser	CGATCCTTCTACGGCCAAAT	C	TCAATTTGTGGAAAGCCTTC	0.998
nad4	Callicarpa_americana	353	118	2	CAG->AGC	Gln->Ser	TTATGGGAAAGAGTATATTA	C	AGCATCTCTAATTCGTGAAT	0.999
nad4	Callicarpa_americana	359	120	2	CTC->TCT	Leu->Ser	GAAAGAGTATATTACAGCAT	C	TCTAATTCGTGAATTTCTAA	0.996
nad4	Callicarpa_americana	367	123	1	CGT->GTG	Arg->Val	ATATTACAGCATCTCTAATT	C	GTGAATTTCTAATGATCGCC	0.995
nad4	Callicarpa_americana	407	136	2	CTC->TCT	Leu->Ser	CGTGTTCTGCATGCTGGATC	C	TCTACTATTCTATGTTCTTC	0.998
nad4	Callicarpa_americana	424	142	1	CTT->TTC	Leu->Phe	ATCCTCTACTATTCTATGTT	C	TTCCCGAAAGTGTGCCAATC	0.991
nad4	Callicarpa_americana	427	143	1	CCC->CCG	Pro->Pro	CTCTACTATTCTATGTTCTT	C	CCGAAAGTGTGCCAATCCCT	0.998
nad4	Callicarpa_americana	428	143	2	CCG->CGA	Pro->Arg	TCTACTATTCTATGTTCTTC	C	CGAAAGTGTGCCAATCCCTA	0.998
nad4	Callicarpa_americana	648	216	3	CTG->TGA	Leu->Stop	CCAACTAAGAAGAACCGAAC	C	TGACAGACACATCTTTTTCC	0.933
nad4	Callicarpa_americana	701	234	2	CGT->GTA	Arg->Val	ACTCCGAGTAGTGGGTACCT	C	GTAGGACCTCGACCCGCCTA	0.94
nad4	Callicarpa_americana	1135	379	1	CCC->CCT	Pro->Pro	GGTGGAGACATTTTTTTGGC	C	CCTTCAAAAGGAAATGCGGG	0.961
nad4	Callicarpa_americana	1998	666	3	CAT->ATT	His->Ile	AACCACCGATTTACAAATTT	C	ATTAACCACAGAATTTAGTG	0.998
nad4	Callicarpa_americana	2049	683	3	CTT->TTT	Leu->Phe	AATCTTTCTATGGATTGCTT	C	TTTCGCCTCTTTCGCCGTCA	0.999
nad4	Callicarpa_americana	2157	719	3	CTT->TTT	Leu->Phe	CGTCATCTTGGCAGGAATTC	C	TTTAAAATTGGGAACCTACG	0.999
nad4	Callicarpa_americana	2226	742	3	CCA->CAC	Pro->His	TCCCGAAGCGACACTTTGTT	C	CACTCCTTTCATTTATACTC	0.995
nad4	Callicarpa_americana	2246	749	2	CCA->CAA	Pro->Gln	CCACTCCTTTCATTTATACT	C	CAAGCGCGATTGCTATAATA	0.979
nad4	Callicarpa_americana	2247	749	3	CAA->AAG	Gln->Lys	CACTCCTTTCATTTATACTC	C	AAGCGCGATTGCTATAATAT	1
nad4	Callicarpa_americana	2277	759	3	CGA->GAC	Arg->Asp	TGCTATAATATATACTTCCT	C	GACCACTTTAAGACAGATCG	1
nad4	Callicarpa_americana	2732	911	2	CGC->GCG	Arg->Ala	TATTATGGCGGCTATGTTTT	C	GCGGCGGAAATGAACGAAAA	0.959
nad4	Callicarpa_americana	3325	1109	1	CTC->TCA	Leu->Ser	CATGATATGCAGGGGAAAAT	C	TCACTCATTCTTCCATTGGG	0.977
nad4	Callicarpa_americana	5033	1678	2	CTA->TAC	Leu->Tyr	AGGGAATTGGAGGTAGCATT	C	TACCGATGTCAAGTCATGGA	0.989
nad4	Callicarpa_americana	5037	1679	3	CGA->GAT	Arg->Asp	AATTGGAGGTAGCATTCTAC	C	GATGTCAAGTCATGGACTGG	1
nad4	Callicarpa_americana	5043	1681	3	CAA->AAG	Gln->Lys	AGGTAGCATTCTACCGATGT	C	AAGTCATGGACTGGTTTCTT	0.999
nad4	Callicarpa_americana	5128	1710	1	CGG->GGA	Arg->Gly	ACTCGACTTGTTAGATATTA	C	GGAGGTTCAGTGAGCACCAT	0.906
nad4	Callicarpa_americana	5136	1712	3	CAG->AGT	Gln->Ser	TGTTAGATATTACGGAGGTT	C	AGTGAGCACCATGCCGAATC	0.999
nad4	Callicarpa_americana	5156	1719	2	CTC->TCC	Leu->Ser	CAGTGAGCACCATGCCGAAT	C	TCCCTACCATTTTCTTCTCT	0.995
nad4	Callicarpa_americana	5159	1720	2	CCT->CTA	Pro->Leu	TGAGCACCATGCCGAATCTC	C	CTACCATTTTCTTCTCTTCC	1
nad4	Callicarpa_americana	5175	1725	3	CTT->TTC	Leu->Phe	TCTCCCTACCATTTTCTTCT	C	TTCCACTTTGGCCAATATGA	0.996
nad4	Callicarpa_americana	5178	1726	3	CCA->CAC	Pro->His	CCCTACCATTTTCTTCTCTT	C	CACTTTGGCCAATATGAGTT	0.992
nad4	Callicarpa_americana	5199	1733	3	CAC->ACC	His->Thr	CACTTTGGCCAATATGAGTT	C	ACCTGGTACTAGCAGTTTTA	1
nad4	Callicarpa_americana	5334	1778	3	CGG->GGT	Arg->Gly	CCTTTGGCTATATAATCGTG	C	GGTTTCTGGGAATTTAAAAC	0.992
nad4	Callicarpa_americana	5382	1794	3	CAA->AAA	Gln->Lys	CCTCCATAAATTCTCCGATC	C	AAATGGCAGAGAAGTTTCCA	0.995
nad4	Callicarpa_americana	5400	1800	3	CCA->CAT	Pro->His	TCCAAATGGCAGAGAAGTTT	C	CATATTTATACCTTTTCTTG	0.999
nad4	Callicarpa_americana	5806	1936	1	CGG->GGT	Arg->Gly	GCCAATAACTCGAAGGCGTT	C	GGTCTTTTTTTTTGAGCAAG	0.962
nad4	Callicarpa_americana	6918	2306	3	CTC->TCA	Leu->Ser	CGTAGTAATAGTGGGCGGGT	C	TCATGAGATCTATGCCGGCC	0.912
nad4	Callicarpa_americana	7547	2516	2	CTC->TCT	Leu->Ser	TTTATTTTATGCATTTCATT	C	TCTATTTGGCCCACTTCAAA	0.979
nad4	Callicarpa_americana	8293	2765	1	CAC->ACC	His->Thr	TACTTGTTTGGATGGGTGTT	C	ACCCCAAAGTGTTCCCGGAC	0.997
nad4	Callicarpa_americana	8309	2770	2	CGG->GGA	Arg->Gly	TGTTCACCCCAAAGTGTTCC	C	GGACTGCATGCATACATCCG	0.998
nad4L	Callicarpa_americana	41	14	2	CTA->TAT	Leu->Tyr	TACATTTTCTATGATCATCT	C	TATTTCAGGTATTCGGGGAA	0.997
nad4L	Callicarpa_americana	47	16	2	CAG->AGG	Gln->Arg	TTCTATGATCATCTCTATTT	C	AGGTATTCGGGGAATCCTCC	0.998
nad4L	Callicarpa_americana	55	19	1	CGG->GGG	Arg->Gly	TCATCTCTATTTCAGGTATT	C	GGGGAATCCTCCTTAATAGA	0.992
nad4L	Callicarpa_americana	86	29	2	CTA->TAT	Leu->Tyr	CCTTAATAGACGAAATATTC	C	TATTATGTCAATGCCAATTG	0.982
nad4L	Callicarpa_americana	95	32	2	CAA->AAT	Gln->Asn	ACGAAATATTCCTATTATGT	C	AATGCCAATTGAATCAATGT	1
nad4L	Callicarpa_americana	100	34	1	CCA->CAA	Pro->Gln	ATATTCCTATTATGTCAATG	C	CAATTGAATCAATGTTATTA	1
nad4L	Callicarpa_americana	110	37	2	CAA->AAT	Gln->Asn	TATGTCAATGCCAATTGAAT	C	AATGTTATTAGCTGTGAATT	0.999
nad4L	Callicarpa_americana	131	44	2	CGA->GAA	Arg->Glu	AATGTTATTAGCTGTGAATT	C	GAACTTTTTGGTATTTTCCG	1
nad4L	Callicarpa_americana	158	53	2	CGG->GGA	Arg->Gly	TTTGGTATTTTCCGTTTCTT	C	GGATGATATGATGGGTCAAT	1
nad4L	Callicarpa_americana	179	60	2	CAT->ATT	His->Ile	GGATGATATGATGGGTCAAT	C	ATTTGCTTCATTGGTTTCAA	1
nad4L	Callicarpa_americana	188	63	2	CAT->ATT	His->Ile	GATGGGTCAATCATTTGCTT	C	ATTGGTTTCAACGGTGGCAG	1
nad4L	Callicarpa_americana	197	66	2	CAA->AAC	Gln->Asn	ATCATTTGCTTCATTGGTTT	C	AACGGTGGCAGCTGCGGAAT	0.998
nad4L	Callicarpa_americana	281	94	2	CTA->TAT	Leu->Tyr	AGGGACTATTGCTGTAGAAT	C	TATTAATAGCATTCAAGGTT	0.999
nad5	Callicarpa_americana	155	52	2	CGG->GGG	Arg->Gly	TGCTTTTTATGAAGTCGCAC	C	GGGAGCTAGTGCTTGCTATC	1
nad5	Callicarpa_americana	415	139	1	CTT->TTT	Leu->Phe	TGGGGGCTGTGCCGCCCTCC	C	TTTCGATCGATACACAGTTG	0.972
nad5	Callicarpa_americana	729	243	3	CGG->GGT	Arg->Gly	ATCGATCCTTTTCTTCGCTT	C	GGTAGTGAATCACCTACTCA	0.926
nad5	Callicarpa_americana	1077	359	3	CCG->CGT	Pro->Arg	CTCGTAATTCACTTCTGACC	C	CGTGTTCGATAGCCCGACCG	0.909
nad5	Callicarpa_americana	1092	364	3	CGA->GAC	Arg->Asp	TGACCCCGTGTTCGATAGCC	C	GACCGTAGTGATGTTAATTG	0.999
nad5	Callicarpa_americana	1209	403	3	CTA->TAC	Leu->Tyr	TATGTGTTATTTATCCATTT	C	TACTTTTTTTATGCCAATGT	0.999
nad5	Callicarpa_americana	1224	408	3	CAA->AAT	Gln->Asn	CATTTCTACTTTTTTTATGC	C	AATGTTGGTGACTGGAGATA	0.998
nad5	Callicarpa_americana	1248	416	3	CTC->TCT	Leu->Ser	GTTGGTGACTGGAGATAACT	C	TCTTCAATTATTCCTGGGAT	1
nad5	Callicarpa_americana	1389	463	3	CTG->TGG	Leu->Trp	AGGTGATTTTGGATTAGCTC	C	TGGGATTTCGGGTTGTTTTA	0.999
nad5	Callicarpa_americana	1398	466	3	CGG->GGG	Arg->Gly	TGGATTAGCTCCTGGGATTT	C	GGGTTGTTTTACTCTCTTTC	0.999
nad5	Callicarpa_americana	1458	486	3	CCC->CCC	Pro->Pro	TATTTTTGCTTGTGCTAGTG	C	CCCCAGAAATTCTTGGATTT	0.981
nad5	Callicarpa_americana	1479	493	3	CTT->TTG	Leu->Leu	CCCCAGAAATTCTTGGATTT	C	TTGCAATATGAGATTTAATG	0.989
nad5	Callicarpa_americana	1526	509	2	CTT->TTA	Leu->Leu	CTCTTATTTGTATTTTACTT	C	TTATTGGTGCTGTTGGGAAA	1
nad5	Callicarpa_americana	1563	521	3	CGC->GCA	Arg->Ala	GAAATCTGCACAGATAGGAT	C	GCATACTTGGTCACCCGATG	0.999
nad5	Callicarpa_americana	1575	525	3	CAC->ACC	His->Thr	GATAGGATCGCATACTTGGT	C	ACCCGATGCTATGGAGGGTC	1
nad5	Callicarpa_americana	1685	562	2	CCG->CGC	Pro->Arg	GCTCCCCTTTATTTGAATAC	C	CGCCTACGGCTTTGATTGTT	1
nad5	Callicarpa_americana	2160	720	3	CAC->ACT	His->Thr	TTCTTATTACTCTTTTCGTT	C	ACTTTTTCTAACATTTCTAG	0.999
nad5	Callicarpa_americana	2340	780	3	CCT->CTT	Pro->Leu	CAATTTTTGGGCCAATTCCC	C	CTTCGTACTACCAAAAAATG	0.999
nad5	Callicarpa_americana	2400	800	3	CCA->CAA	Pro->Gln	GTTTGCTGCTCCAACCATTA	C	CAAACTAATACCTATTCCGT	0.995
nad5	Callicarpa_americana	2418	806	3	CGT->GTT	Arg->Val	TACCAAACTAATACCTATTC	C	GTTTAGTACTTCAGGTGCTT	1
nad5	Callicarpa_americana	2430	810	3	CAG->AGG	Gln->Arg	ACCTATTCCGTTTAGTACTT	C	AGGTGCTTCTGTTGCGTATA	0.998
nad5	Callicarpa_americana	2439	813	3	CTG->TGT	Leu->Cys	GTTTAGTACTTCAGGTGCTT	C	TGTTGCGTATAATGTAAATT	0.976
nad5	Callicarpa_americana	2460	820	3	CCG->CGT	Pro->Arg	TGTTGCGTATAATGTAAATT	C	CGTAGCGGATCAATTCCAAC	0.999
nad5	Callicarpa_americana	3195	1065	3	CGG->GGT	Arg->Gly	CTATCTAGCGGGAGTCGTTT	C	GGTTGTATGCCACGAGGTCC	0.902
nad5	Callicarpa_americana	3279	1093	3	CAT->ATT	His->Ile	CAGCCCTCTACCATCTATCC	C	ATTGCATTCCATCGTCTAGT	0.91
nad5	Callicarpa_americana	3317	1106	2	CAG->AGA	Gln->Arg	AGTATTGTACTCTACCGTAT	C	AGACCAGATAGATCTATTGA	0.915
nad5	Callicarpa_americana	3402	1134	3	CCT->CTA	Pro->Leu	GATTGGGATCCCTATTCATT	C	CTAGATTCCCGTCACTACGG	0.926
nad5	Callicarpa_americana	3774	1258	3	CAA->AAC	Gln->Asn	CTTTGCAATGTTACTTGGTT	C	AACTCTATTTGTGACCTTTT	0.998
nad5	Callicarpa_americana	3795	1265	3	CTC->TCG	Leu->Ser	AACTCTATTTGTGACCTTTT	C	TCGTATGTGGGACTCTCTAT	0.999
nad5	Callicarpa_americana	3797	1266	2	CGT->GTA	Arg->Val	CTCTATTTGTGACCTTTTCT	C	GTATGTGGGACTCTCTATCT	0.999
nad5	Callicarpa_americana	3837	1279	3	CGT->GTC	Arg->Val	TTCTTGGGTAGATAATCGAT	C	GTCTTTCATTTGGATAGTGA	0.991
nad6	Callicarpa_americana	26	9	2	CTG->TGC	Leu->Cys	ACTTTCTGTTTTGTCGAGCC	C	TGCTTTGGTCTCTGGTTTGA	0.999
nad6	Callicarpa_americana	88	30	1	CCC->CCA	Pro->Pro	CGGTACATTCCGTTTTGTTT	C	CCATCCCAGTATTTCGCAAT	0.959
nad6	Callicarpa_americana	89	30	2	CCA->CAT	Pro->His	GGTACATTCCGTTTTGTTTC	C	CATCCCAGTATTTCGCAATA	0.998
nad6	Callicarpa_americana	95	32	2	CAG->AGT	Gln->Ser	TTCCGTTTTGTTTCCCATCC	C	AGTATTTCGCAATACTTCCG	0.987
nad6	Callicarpa_americana	103	35	1	CGC->GCA	Arg->Ala	TGTTTCCCATCCCAGTATTT	C	GCAATACTTCCGGTTTACTT	0.998
nad6	Callicarpa_americana	161	54	2	CAG->AGT	Gln->Ser	CTTTTTCGCTATGATCTTCC	C	AGTAGTTCATATAGGAGCTA	0.999
nad6	Callicarpa_americana	169	57	1	CAT->ATA	His->Ile	CTATGATCTTCCCAGTAGTT	C	ATATAGGAGCTATAGCCGTT	1
nad6	Callicarpa_americana	191	64	2	CAT->ATT	His->Ile	TATAGGAGCTATAGCCGTTT	C	ATTCCTATTCGTTGTTATGA	0.999
nad6	Callicarpa_americana	463	155	1	CCT->CTA	Pro->Leu	ATTTCGTCTGGTTTTTGGTT	C	CTAGTCTTATTTTATTAGTA	0.996
nad6	Callicarpa_americana	569	190	2	CTA->TAG	Leu->Stop	CCGACGAAATGCTATTGATT	C	TAGGAGGATTATAATGAGGA	0.999
nad7	Callicarpa_americana	45	15	3	CGG->GGA	Arg->Gly	AAAAATTTCACTTTGAATTT	C	GGACCTCAACATCCTGCTGC	0.994
nad7	Callicarpa_americana	77	26	2	CAC->ACG	His->Thr	TCCTGCTGCTCATGGTGTTT	C	ACGATTAGTATTGGAAATGA	0.999
nad7	Callicarpa_americana	137	46	2	CAC->ACT	His->Thr	TGCGGAACCACATATTGGAT	C	ACTCCAGTGCGGCACGAAGC	0.997
nad7	Callicarpa_americana	904	302	1	CTC->TCA	Leu->Ser	AGCTTCTGAGGTTGAGCAGT	C	TCAATTTCACTACAGGATTT	0.977
nad7	Callicarpa_americana	1284	428	3	CCG->CGA	Pro->Arg	ACCTATCTACAACTACATCC	C	CGAGCGGCAGTCAAACGGGG	0.937
nad7	Callicarpa_americana	1705	569	1	CTT->TTG	Leu->Leu	AATGGGTCGAGTAAACTCCC	C	TTGGGTCGGAAAAATAACAG	0.933
nad7	Callicarpa_americana	2206	736	1	CTA->TAC	Leu->Tyr	GAACGCGCCACCTAGGAGCC	C	TACTCATATTCCAAAGGCGA	0.988
nad7	Callicarpa_americana	2211	737	3	CAT->ATA	His->Ile	CGCCACCTAGGAGCCCTACT	C	ATATTCCAAAGGCGACCAGC	0.94
nad7	Callicarpa_americana	2468	823	2	CAT->ATT	His->Ile	TGATGGCCCAAGAACACGCT	C	ATTCTTCAGCCGTAGAGAGA	0.999
nad7	Callicarpa_americana	2475	825	3	CAG->AGC	Gln->Ser	CCAAGAACACGCTCATTCTT	C	AGCCGTAGAGAGACTTTTGA	0.993
nad7	Callicarpa_americana	2540	847	2	CGT->GTG	Arg->Val	AATATATACGAGTGTTATTC	C	GTGAAATAACTCGAATTTCA	0.997
nad7	Callicarpa_americana	2559	853	3	CAA->AAA	Gln->Lys	CCGTGAAATAACTCGAATTT	C	AAATCATTCACTTGCTTTAA	0.999
nad7	Callicarpa_americana	2568	856	3	CAC->ACT	His->Thr	AACTCGAATTTCAAATCATT	C	ACTTGCTTTAACTACTCATG	0.999
nad7	Callicarpa_americana	2607	869	3	CAA->AAC	Gln->Asn	TGCTATGGATGTGGGAGCAT	C	AACTCCGTTCCTGTGGGCTT	1
nad7	Callicarpa_americana	2802	934	3	CAA->AAC	Gln->Asn	CGACGAATTAGAAGAGATGT	C	AACCGGCAACCGTATCTGGA	1
nad7	Callicarpa_americana	2948	983	2	CAT->ATG	His->Met	GAGCAGCACCTTACGATGTT	C	ATGACCAATTGGATCCTGAC	1
nad7	Callicarpa_americana	2963	988	2	CCT->CTG	Pro->Leu	ATGTTCATGACCAATTGGAT	C	CTGACGTACCAGTAGGTACC	0.999
nad7	Callicarpa_americana	2964	988	3	CTG->TGA	Leu->Stop	TGTTCATGACCAATTGGATC	C	TGACGTACCAGTAGGTACCA	0.999
nad7	Callicarpa_americana	2993	998	2	CGC->GCT	Arg->Ala	CAGTAGGTACCAGAGGAGAT	C	GCTATGATCGTTACTGTATT	1
nad7	Callicarpa_americana	3358	1120	1	CGG->GGA	Arg->Gly	GCGCTTCGCTTCCGGTTCTT	C	GGAAGAATCCACTTACGTCT	0.922
nad7	Callicarpa_americana	4498	1500	1	CTC->TCA	Leu->Ser	GGATCATCGGTCTACTCTAC	C	TCAATTCACCATTTCGAACC	0.933
nad7	Callicarpa_americana	4518	1506	3	CTT->TTA	Leu->Leu	CTCAATTCACCATTTCGAAC	C	TTATACAGAAGGGTTTTCCG	0.996
nad7	Callicarpa_americana	4624	1542	1	CTA->TAC	Leu->Tyr	AGTAATGGAAGCAATCGTCC	C	TACCGTCGTAAAATAAGAGC	0.966
nad7	Callicarpa_americana	4631	1544	2	CGT->GTA	Arg->Val	GAAGCAATCGTCCCTACCGT	C	GTAAAATAAGAGCACCTGGC	0.998
nad7	Callicarpa_americana	4662	1554	3	CAC->ACA	His->Thr	AGCACCTGGCTTTGCCCATT	C	ACAAGGACTCGATTCTATGT	0.999
nad7	Callicarpa_americana	4677	1559	3	CTA->TAT	Leu->Tyr	CCATTCACAAGGACTCGATT	C	TATGTCCAAACATCACATGC	0.999
nad7	Callicarpa_americana	4698	1566	3	CAG->AGC	Gln->Ser	TATGTCCAAACATCACATGC	C	AGCAGATGTGGTCACCATCA	1
nad7	Callicarpa_americana	4711	1571	1	CAC->ACC	His->Thr	CACATGCCAGCAGATGTGGT	C	ACCATCATAGGTACTCAAGA	0.941
nad7	Callicarpa_americana	4740	1580	3	CTG->TGG	Leu->Trp	AGGTACTCAAGATATTGTGT	C	TGGAGAGGTGGATAGATAGN	1
nad9	Callicarpa_americana	92	31	2	CTG->TGA	Leu->Stop	ATCGGAACATGGGAATAGAT	C	TGATACCAATACGGACTACC	0.996
nad9	Callicarpa_americana	113	38	2	CAT->ATT	His->Ile	TGATACCAATACGGACTACC	C	ATTTCAATTGTTGTGCTTTC	1
nad9	Callicarpa_americana	167	56	2	CGA->GAT	Arg->Asp	CTATACAAGGGTTCAAGTTT	C	GATCGATATTTGCGGAGTTG	0.998
nad9	Callicarpa_americana	298	100	1	CCG->CGG	Pro->Arg	ACGAAGTAACACGAATATCT	C	CGGTAGTAAGTCCATTTCCA	0.998
nad9	Callicarpa_americana	311	104	2	CAT->ATT	His->Ile	AATATCTCCGGTAGTAAGTC	C	ATTTCCATCAGCCGGCCGGT	0.999
nad9	Callicarpa_americana	328	110	1	CGG->GGT	Arg->Gly	GTCCATTTCCATCAGCCGGC	C	GGTGGGAGCGAGAAGTTTGG	1
nad9	Callicarpa_americana	368	123	2	CCA->CAT	Pro->His	GGATATGTTTGGTGTTTCTT	C	CATCAATCATCCGGATCTAC	1
nad9	Callicarpa_americana	398	133	2	CAA->AAC	Gln->Asn	TCCGGATCTACGCCGTATAT	C	AACAGATTATGGTTTCGAGG	0.998
nad9	Callicarpa_americana	439	147	1	CTT->TTC	Leu->Phe	GTCATCCATTACGAAAAGAC	C	TTCCTCTGAGTGGATATGTG	0.998
rpl10	Callicarpa_americana	101	34	2	CAA->AAC	Gln->Asn	CTCATTCCATTCCAGTGGCT	C	AACCAGTAACCAATGGCGAA	0.989
rpl10	Callicarpa_americana	134	45	2	CAT->ATG	His->Met	ATGGCGAAAACTCAAAAATC	C	ATGGTTTCCCGGTAGAACCC	0.994
rpl16	Callicarpa_americana	102	34	3	CAC->ACT	His->Thr	CTTGGTTTTGGAAGATATGG	C	ACTAAAAGTTGTAGAGCAGG	0.977
rpl16	Callicarpa_americana	104	35	2	CTA->TAA	Leu->Stop	TGGTTTTGGAAGATATGGCA	C	TAAAAGTTGTAGAGCAGGTC	1
rpl16	Callicarpa_americana	223	75	1	CTC->TCG	Leu->Ser	GTAAGATATGGGTAAGAGTT	C	TCGCGGATATCCCTATTACC	0.984
rpl16	Callicarpa_americana	312	104	3	CAC->ACG	His->Thr	GGTTGGATTGCTCGTGTGTC	C	ACGGGACAAATCCTATTTGA	0.913
rpl16	Callicarpa_americana	398	133	2	CGT->GTC	Arg->Val	AGCGGCGCATAAACTATGTT	C	GTCAACCAAGTTTGTTCAGT	0.998
rpl2	Callicarpa_americana	68	23	2	CAG->AGG	Gln->Arg	GTCTGCTGGTAGGAATTCTT	C	AGGACGTATTACTCTTTTTC	0.964
rpl2	Callicarpa_americana	206	69	2	CAG->AGT	Gln->Ser	TCGTTCTTCTCGAATCGCTC	C	AGTACGATGGAAAGGGGGGG	0.916
rpl5	Callicarpa_americana	35	12	2	CAC->ACG	His->Thr	TTTTCATTACGAAGATGTAT	C	ACGTCAGGATCCGTTGCTCA	0.99
rpl5	Callicarpa_americana	47	16	2	CGT->GTT	Arg->Val	AGATGTATCACGTCAGGATC	C	GTTGCTCAAACTGAATCACG	0.998
rpl5	Callicarpa_americana	64	22	1	CAC->ACG	His->Thr	ATCCGTTGCTCAAACTGAAT	C	ACGCCAACGTTATGGAAGTT	0.946
rpl5	Callicarpa_americana	160	54	1	CCG->CGT	Pro->Arg	GAAAATTGGCTATGGAGATT	C	CGTGCGGTCAGAAATTAATA	0.969
rpl5	Callicarpa_americana	509	170	2	CAC->ACC	His->Thr	CACACAAGATGAGACTTTAC	C	ACCGTGGAGCGGCTTTTTGC	0.994
rpl5	Callicarpa_americana	512	171	2	CGT->GTG	Arg->Val	ACAAGATGAGACTTTACCAC	C	GTGGAGCGGCTTTTTGCAAA	0.999
rps10	Callicarpa_americana	62	21	2	CGA->GAC	Arg->Asp	AGAAAGATCACCAAAAGTAA	C	GACCACCAAGATAGGCATAG	0.998
rps10	Callicarpa_americana	298	100	1	CGG->GGT	Arg->Gly	AATTGCGCAAGAAGTTCTTT	C	GGTTAAAACGCCGTGCGACT	0.957
rps10	Callicarpa_americana	1141	381	1	CGG->GGA	Arg->Gly	ATTTTCTTGCAAGACCCGTT	C	GGATAAGGGAAAACTCCAGA	0.998
rps10	Callicarpa_americana	1170	390	3	CGA->GAN	Arg->NA	GAAAACTCCAGAGATTGCTT	C	GANNNNNNNNNNNNNNNNNN	0.911
rps12	Callicarpa_americana	104	35	2	CGC->GCG	Arg->Ala	CCAGAAGGAAGGAGTATGCC	C	GCGTGTTTCAACGAGAACAC	1
rps12	Callicarpa_americana	221	74	2	CGC->GCA	Arg->Ala	TCCAGGCGAAGGTCATAATT	C	GCAGGAACATTCTAAGGTCT	0.998
rps12	Callicarpa_americana	284	95	2	CCC->CCA	Pro->Pro	AGATTTGCCAGGTGTGAAAT	C	CCATTGTATTCGAGGAGTCA	0.999
rps13	Callicarpa_americana	56	19	2	CAA->AAC	Gln->Asn	TAAACAAGTAAGAATTGCCT	C	AACCAAAATTTTTGGAATTG	0.991
rps13	Callicarpa_americana	100	34	1	CGT->GTT	Arg->Val	TTAAAAAAGCCATTCAGGTT	C	GTTATCGATTAGGTATCAGT	0.997
rps13	Callicarpa_americana	287	96	2	CGC->GCC	Arg->Ala	AATTCGTCATCAAGATGGAT	C	GCCCCTACGCGGTCAACGAA	0.999
rps14	Callicarpa_americana	194	65	2	CCA->CAC	Pro->His	AGTAAGAAACCGATGTATTT	C	CACGGGTCGCCCTCGTTCCG	0.982
rps14	Callicarpa_americana	271	91	1	CCT->CTT	Pro->Leu	GTGGATTAGCATCTCGAGGT	C	CTTTGATGGGCATAAAGAAA	0.968
rps3	Callicarpa_americana	556	186	1	CGG->GGC	Arg->Gly	AAGAAGAGACATTTCTCGCT	C	GGCGCCTAAAGCGCACTATG	0.936
rps3	Callicarpa_americana	1773	591	3	CCA->CAC	Pro->His	CAAGAAGGAAGCGGCTCTTC	C	CACGGCGGAGTCACCATTGA	0.906
rps3	Callicarpa_americana	1817	606	2	CAG->AGT	Gln->Ser	TATTTATTATTATGGGAAAT	C	AGTGTATCAAGATCTCAATC	0.998
rps3	Callicarpa_americana	2351	784	2	CGG->GGT	Arg->Gly	GCGCTCTTCCTTGAATTATT	C	GGTCATGCAATACTTATTGA	0.989
rps3	Callicarpa_americana	2528	843	2	CGA->GAC	Arg->Asp	CGCTTTTTTTGTAGAAAGCT	C	GACCAGCGAGAAAAAGTGTT	0.972
rps3	Callicarpa_americana	2669	890	2	CAA->AAG	Gln->Lys	CGGTGCTACCTTTTTTTTTC	C	AAGGGATGGGGTTGGGGTGT	0.992
rps3	Callicarpa_americana	3002	1001	2	CGA->GAT	Arg->Asp	TGTTTATCAAAGTGCTTCTC	C	GATTGCTCAAGACATCTCTT	1
rps3	Callicarpa_americana	3143	1048	2	CAA->AAA	Gln->Lys	TATATGTTGTTCAGGTCGAT	C	AAAAGGTGCAAAAATAGCTA	0.999
rps3	Callicarpa_americana	3196	1066	1	CGT->GTA	Arg->Val	GAAAGTATGGAAAAATATCT	C	GTAATGTATTTAACCAGAAA	0.999
rps3	Callicarpa_americana	3229	1077	1	CCT->CTG	Pro->Leu	ACCAGAAAATCGATTATGCT	C	CTGCGGAAGTATCTACTCGT	0.992
rps4	Callicarpa_americana	236	79	2	CAC->ACA	His->Thr	TCTTAACAGTTACATTCAAT	C	ACAAACTACACGAAAGTTGT	0.999
rps4	Callicarpa_americana	265	89	1	CAT->ATG	His->Met	CACGAAAGTTGTCCCTTTTT	C	ATGGAGATTTACCCATCACA	0.924
rps4	Callicarpa_americana	335	112	2	CAG->AGA	Gln->Arg	TATCCCTTTTCTACTCAATC	C	AGAAACAAGATCGGACGTTA	0.99
rps4	Callicarpa_americana	347	116	2	CGG->GGA	Arg->Gly	ACTCAATCCAGAAACAAGAT	C	GGACGTTATTCTGGTTCGTC	0.998
rps4	Callicarpa_americana	376	126	1	CGT->GTG	Arg->Val	TTCTGGTTCGTCTCCATTTT	C	GTGAAACTATTCCTCAAGCA	0.982
rps4	Callicarpa_americana	404	135	2	CGA->GAT	Arg->Asp	TATTCCTCAAGCAAGGCAGC	C	GATAAGTCATCGAAGGGTTT	0.999
rps4	Callicarpa_americana	551	184	2	CAG->AGT	Gln->Ser	ATTTTTCTATATCGAAATAT	C	AGTTGAAAAATTAATAGGAA	0.972
rps4	Callicarpa_americana	633	211	3	CAA->AAA	Gln->Lys	ACAAAATGGTTCCGAAAACT	C	AAAACTAAGAAGAAATGGCG	0.93
rps4	Callicarpa_americana	956	319	2	CGG->GGA	Arg->Gly	CGAACTACCTACTCATTATT	C	GGAGGTGAATCATAGAACAC	0.995
rps4	Callicarpa_americana	967	323	1	CAT->ATA	His->Ile	CTCATTATTCGGAGGTGAAT	C	ATAGAACACCAAAAGCTGTG	0.991
rps4	Callicarpa_americana	977	326	2	CAA->AAA	Gln->Lys	GGAGGTGAATCATAGAACAC	C	AAAAGCTGTGGTATCTTATG	1
rps4	Callicarpa_americana	992	331	2	CTT->TTA	Leu->Leu	AACACCAAAAGCTGTGGTAT	C	TTATGGACCTAACATAGGTC	0.999
rps4	Callicarpa_americana	1043	348	2	CAA->AAA	Gln->Lys	CGACATAAGATTGAAAGATC	C	AAACCTTCTTCTTCGGAGCG	0.993
rps4	Callicarpa_americana	1057	353	1	CGG->GGA	Arg->Gly	AAGATCCAAACCTTCTTCTT	C	GGAGCGGAAACGAACGTGGC	0.996
sdh4	Callicarpa_americana	29	10	2	CGG->GGT	Arg->Gly	GGCATTTTGTAGACGTGGTT	C	GGTTATTCCCATTTGTCTCT	1
sdh4	Callicarpa_americana	39	13	3	CAT->ATT	His->Ile	AGACGTGGTTCGGTTATTCC	C	ATTTGTCTCTATCTATTGGT	1
sdh4	Callicarpa_americana	122	41	2	CCG->CGG	Pro->Arg	AAGCTCGAAGACAAAGAGAA	C	CGGGCTTTTCCAAAGAATTA	0.973
sdh4	Callicarpa_americana	155	52	2	CAC->ACT	His->Thr	AAGAATTACTGCAGCTTTCC	C	ACTCCCTTTGATTATCATAT	0.993
sdh4	Callicarpa_americana	203	68	2	CAA->AAA	Gln->Lys	AGTCTCTTCCACTTTCCTAC	C	AAATCTCTCTCTATTCTGGC	0.957
sdh4	Callicarpa_americana	259	87	1	CAT->ATG	His->Met	TCGAAGAGATTATGGCGGAT	C	ATGTTCACCAAGAAATGACT	0.989
sdh4	Callicarpa_americana	353	118	2	CTT->TTT	Leu->Phe	TGTTTTCTTGTCTCTCGTTT	C	TTTTCTGAACAAATCGAAGA	0.946
atp4	Lavandula_angustifolia	59	20	2	CTA->TAT	Leu->Tyr	GCTATTTGCTGCTATTCTAT	C	TATTTGTGCATCAAGTTCGA	0.998
atp4	Lavandula_angustifolia	71	24	2	CAA->AAG	Gln->Lys	TATTCTATCTATTTGTGCAT	C	AAGTTCGAAGAAGATCTCAA	0.997
atp4	Lavandula_angustifolia	89	30	2	CAA->AAT	Gln->Asn	ATCAAGTTCGAAGAAGATCT	C	AATCTATAATGAAGAAATGA	1
atp4	Lavandula_angustifolia	215	72	2	CGC->GCA	Arg->Ala	CCAGGCTATTCAGGAAGAAT	C	GCAGCAATTCCCCAATCCTA	0.998
atp4	Lavandula_angustifolia	227	76	2	CCA->CAA	Pro->Gln	GGAAGAATCGCAGCAATTCC	C	CAATCCTAACGAAGTAGTTC	0.999
atp4	Lavandula_angustifolia	248	83	2	CTC->TCC	Leu->Ser	CAATCCTAACGAAGTAGTTC	C	TCCGGAATCCAATGAACAAC	1
atp4	Lavandula_angustifolia	250	84	1	CCG->CGG	Pro->Arg	ATCCTAACGAAGTAGTTCCT	C	CGGAATCCAATGAACAACAA	0.903
atp4	Lavandula_angustifolia	251	84	2	CGG->GGA	Arg->Gly	TCCTAACGAAGTAGTTCCTC	C	GGAATCCAATGAACAACAAC	1
atp4	Lavandula_angustifolia	395	132	2	CAG->AGC	Gln->Ser	CCGAAACCTAAATGTTAAGT	C	AGCAACACTTCCAAATGCCA	0.999
atp4	Lavandula_angustifolia	407	136	2	CAA->AAA	Gln->Lys	TGTTAAGTCAGCAACACTTC	C	AAATGCCACTTCTTCTCGTC	0.987
atp4	Lavandula_angustifolia	416	139	2	CTT->TTC	Leu->Phe	AGCAACACTTCCAAATGCCA	C	TTCTTCTCGTCGCATCCGTC	0.982
atp6	Lavandula_angustifolia	110	37	2	CAG->AGT	Gln->Ser	TAAAAAGGGAGGAGGAAAGT	C	AGTACCAAATGCTTTTCAAT	0.98
atp6	Lavandula_angustifolia	161	54	2	CGA->GAA	Arg->Glu	GCTTATTTATGATTTTGTTC	C	GAACCTGGTAAACGAACAAA	1
atp6	Lavandula_angustifolia	230	77	2	CGG->GGT	Arg->Gly	ACAGTTTTTCCCTTGCATCT	C	GGTTACTTTTACTTTTTCGT	0.995
atp6	Lavandula_angustifolia	248	83	2	CGT->GTT	Arg->Val	CTCGGTTACTTTTACTTTTT	C	GTTATTTCGTAATCTGCAGG	0.991
atp6	Lavandula_angustifolia	256	86	1	CGT->GTA	Arg->Val	CTTTTACTTTTTCGTTATTT	C	GTAATCTGCAGGGTATGATC	1
atp6	Lavandula_angustifolia	395	132	2	CAT->ATT	His->Ile	TCTTCATTTTTTAAGCTTCT	C	ATTACCCGCAGGAGTCCCAC	0.997
atp6	Lavandula_angustifolia	454	152	1	CCT->CTC	Pro->Leu	TAGTACTCCTTGAGCTAATC	C	CTCATTGTTTTCGCGCATTA	0.999
atp6	Lavandula_angustifolia	457	153	1	CAT->ATT	His->Ile	TACTCCTTGAGCTAATCCCT	C	ATTGTTTTCGCGCATTAAGC	1
atp8	Lavandula_angustifolia	30	10	3	CAC->ACA	His->Thr	TTAGATAAATTCACTTATTT	C	ACACAATTCTTCTGGTTATG	0.926
atp8	Lavandula_angustifolia	58	20	1	CTC->TCT	Leu->Ser	TCTTCTGGTTATGCCTTTTC	C	TCTTTACTTTCTATATTGCC	0.998
atp8	Lavandula_angustifolia	240	80	3	CAG->AGT	Gln->Ser	GGTGTATCCTATATGTACTC	C	AGTTTATTCGAAGTATCCCA	0.99
atp9	Lavandula_angustifolia	212	71	2	CAT->ATT	His->Ile	AATGATGGCCTTTTTGATCT	C	ATTTGTATTTTAANNNNNNN	0.998
ccmB	Lavandula_angustifolia	28	10	1	CAT->ATA	His->Ile	GACTCTTTCTTGAACTATAT	C	ATAAACAGATCTTCTCCTCT	0.985
ccmB	Lavandula_angustifolia	80	27	2	CGT->GTA	Arg->Val	GAGTTTTTCTCTATTTCTCT	C	GTATATCGTCGTAACGCCCT	0.959
ccmB	Lavandula_angustifolia	87	29	3	CGT->GTC	Arg->Val	TCTCTATTTCTCTCGTATAT	C	GTCGTAACGCCCTTAATGCT	0.953
ccmB	Lavandula_angustifolia	128	43	2	CAT->ATG	His->Met	AGGTTTTGAAAAAGACTTTT	C	ATGTCATTCCCATTTAGGTC	0.998
ccmB	Lavandula_angustifolia	137	46	2	CCC->CCA	Pro->Pro	AAAAGACTTTTCATGTCATT	C	CCATTTAGGTCCGATTCGGA	0.988
ccmB	Lavandula_angustifolia	148	50	1	CCG->CGA	Pro->Arg	CATGTCATTCCCATTTAGGT	C	CGATTCGGATCCCTCCGTTG	0.989
ccmB	Lavandula_angustifolia	149	50	2	CGA->GAT	Arg->Asp	ATGTCATTCCCATTTAGGTC	C	GATTCGGATCCCTCCGTTGT	0.996
ccmB	Lavandula_angustifolia	154	52	1	CGG->GGA	Arg->Gly	ATTCCCATTTAGGTCCGATT	C	GGATCCCTCCGTTGTTTCCT	0.978
ccmB	Lavandula_angustifolia	160	54	1	CCT->CTC	Pro->Leu	ATTTAGGTCCGATTCGGATC	C	CTCCGTTGTTTCCTTTTCCT	0.992
ccmB	Lavandula_angustifolia	164	55	2	CGT->GTT	Arg->Val	AGGTCCGATTCGGATCCCTC	C	GTTGTTTCCTTTTCCTTCCG	0.99
ccmB	Lavandula_angustifolia	172	58	1	CCT->CTT	Pro->Leu	TTCGGATCCCTCCGTTGTTT	C	CTTTTCCTTCCGCACCCTTT	0.988
ccmB	Lavandula_angustifolia	193	65	1	CCT->CTC	Pro->Leu	CTTTTCCTTCCGCACCCTTT	C	CTCGAAATGAGAAAGAAGAT	0.928
ccmB	Lavandula_angustifolia	194	65	2	CTC->TCG	Leu->Ser	TTTTCCTTCCGCACCCTTTC	C	TCGAAATGAGAAAGAAGATG	0.996
ccmB	Lavandula_angustifolia	286	96	1	CGG->GGG	Arg->Gly	TTCTACAATTGGTGGGTCAC	C	GGGTTATTCAAATAAGTCGT	0.976
ccmB	Lavandula_angustifolia	304	102	1	CGT->GTG	Arg->Val	ACCGGGTTATTCAAATAAGT	C	GTGTTTTCCGTGGTTTTCCC	0.996
ccmB	Lavandula_angustifolia	313	105	1	CGT->GTG	Arg->Val	TTCAAATAAGTCGTGTTTTC	C	GTGGTTTTCCCATGTTACAA	0.999
ccmB	Lavandula_angustifolia	338	113	2	CGT->GTA	Arg->Val	TTTTCCCATGTTACAACTTC	C	GTACCAATTCGGTCGATCCG	0.997
ccmB	Lavandula_angustifolia	367	123	1	CGG->GGT	Arg->Gly	TCGGTCGATCCGGAATGGAT	C	GGTTAAACATTCCATTAGGG	0.979
ccmB	Lavandula_angustifolia	379	127	1	CCA->CAT	Pro->His	GAATGGATCGGTTAAACATT	C	CATTAGGGAGCCTGGTCTTG	0.919
ccmB	Lavandula_angustifolia	380	127	2	CAT->ATT	His->Ile	AATGGATCGGTTAAACATTC	C	ATTAGGGAGCCTGGTCTTGA	0.999
ccmB	Lavandula_angustifolia	424	142	1	CGT->GTT	Arg->Val	TTCTGTGTGGTATTCATTCT	C	GTTCGGCTCTTGGAATCACA	0.994
ccmB	Lavandula_angustifolia	428	143	2	CGG->GGC	Arg->Gly	GTGTGGTATTCATTCTCGTT	C	GGCTCTTGGAATCACATCCA	0.996
ccmB	Lavandula_angustifolia	467	156	2	CGC->GCA	Arg->Ala	CAGCAGTGGTTGGAACAGCT	C	GCAAAATCCAACCACTTCAC	0.975
ccmB	Lavandula_angustifolia	475	159	1	CCA->CAA	Pro->Gln	GTTGGAACAGCTCGCAAAAT	C	CAACCACTTCACCTACTTCA	0.997
ccmB	Lavandula_angustifolia	476	159	2	CAA->AAC	Gln->Asn	TTGGAACAGCTCGCAAAATC	C	AACCACTTCACCTACTTCAT	0.996
ccmB	Lavandula_angustifolia	485	162	2	CAC->ACC	His->Thr	CTCGCAAAATCCAACCACTT	C	ACCTACTTCATTGCCCCCAA	0.985
ccmB	Lavandula_angustifolia	494	165	2	CAT->ATT	His->Ile	TCCAACCACTTCACCTACTT	C	ATTGCCCCCAACCCTTTCTC	0.987
ccmB	Lavandula_angustifolia	502	168	1	CCA->CAA	Pro->Gln	CTTCACCTACTTCATTGCCC	C	CAACCCTTTCTCGTACCTCT	0.972
ccmB	Lavandula_angustifolia	503	168	2	CAA->AAC	Gln->Asn	TTCACCTACTTCATTGCCCC	C	AACCCTTTCTCGTACCTCTA	0.991
ccmB	Lavandula_angustifolia	512	171	2	CTC->TCG	Leu->Ser	TTCATTGCCCCCAACCCTTT	C	TCGTACCTCTATTGAAACAG	0.981
ccmB	Lavandula_angustifolia	514	172	1	CGT->GTA	Arg->Val	CATTGCCCCCAACCCTTTCT	C	GTACCTCTATTGAAACAGAA	0.995
ccmB	Lavandula_angustifolia	551	184	2	CAT->ATC	His->Ile	AGAATGGTTTCATGTTCTTT	C	ATCGATTGGTTATTCCTCTC	0.997
ccmB	Lavandula_angustifolia	554	185	2	CGA->GAT	Arg->Asp	ATGGTTTCATGTTCTTTCAT	C	GATTGGTTATTCCTCTCTGT	0.99
ccmB	Lavandula_angustifolia	566	189	2	CCT->CTC	Pro->Leu	TCTTTCATCGATTGGTTATT	C	CTCTCTGTTCGTATCTCTTT	1
ccmB	Lavandula_angustifolia	569	190	2	CTC->TCT	Leu->Ser	TTCATCGATTGGTTATTCCT	C	TCTGTTCGTATCTCTTTTTC	0.973
ccmB	Lavandula_angustifolia	596	199	2	CGG->GGT	Arg->Gly	CGTATCTCTTTTTCCAATTT	C	GGTCTCGATTAGTTCACAAG	0.995
ccmC	Lavandula_angustifolia	43	15	1	CGG->GGT	Arg->Gly	CGCAAATTCTCATTGGATCT	C	GGTTGTTCTTAACAGCGATG	1
ccmC	Lavandula_angustifolia	70	24	1	CAT->ATT	His->Ile	TCTTAACAGCGATGGCTATT	C	ATTTAAGTCTTCGGGTAGCA	0.999
ccmC	Lavandula_angustifolia	82	28	1	CGG->GGG	Arg->Gly	TGGCTATTCATTTAAGTCTT	C	GGGTAGCACCACTAGATCTT	0.991
ccmC	Lavandula_angustifolia	100	34	1	CTT->TTC	Leu->Phe	TTCGGGTAGCACCACTAGAT	C	TTCAACAAGGTGGAAATTCT	0.987
ccmC	Lavandula_angustifolia	128	43	2	CCT->CTA	Pro->Leu	AGGTGGAAATTCTCGTATTC	C	CTATGTACATGTTCCTGCGG	0.999
ccmC	Lavandula_angustifolia	146	49	2	CGG->GGC	Arg->Gly	TCCCTATGTACATGTTCCTG	C	GGCTCGGATGAGTATTCTTG	0.999
ccmC	Lavandula_angustifolia	151	51	1	CGG->GGA	Arg->Gly	ATGTACATGTTCCTGCGGCT	C	GGATGAGTATTCTTGTTTAT	0.994
ccmC	Lavandula_angustifolia	248	83	2	CAG->AGA	Gln->Arg	TCGCTCTTCCGGAACCGGTA	C	AGAAATGGGTGCTTTTTCTA	0.976
ccmC	Lavandula_angustifolia	266	89	2	CTA->TAC	Leu->Tyr	TACAGAAATGGGTGCTTTTT	C	TACGTTGTTTACCTTAGTTA	0.993
ccmC	Lavandula_angustifolia	298	100	1	CGG->GGG	Arg->Gly	CCTTAGTTACTGGGGGGTTT	C	GGGGAAGACCTATGTGGGGC	0.999
ccmC	Lavandula_angustifolia	362	121	2	CGT->GTT	Arg->Val	TTTAACCTCTGTATTCATCT	C	GTTCCTTATTTACCTGGGTG	0.996
ccmC	Lavandula_angustifolia	366	122	3	CCT->CTT	Pro->Leu	ACCTCTGTATTCATCTCGTT	C	CTTATTTACCTGGGTGCACT	0.994
ccmC	Lavandula_angustifolia	367	123	1	CTT->TTA	Leu->Leu	CCTCTGTATTCATCTCGTTC	C	TTATTTACCTGGGTGCACTG	0.999
ccmC	Lavandula_angustifolia	403	135	1	CCT->CTG	Pro->Leu	CACTGTGTTTTCAAAAGCTT	C	CTGTCGAACCGGCTTCTATT	0.999
ccmC	Lavandula_angustifolia	413	138	2	CGG->GGC	Arg->Gly	TCAAAAGCTTCCTGTCGAAC	C	GGCTTCTATTTCAATCCGTG	0.996
ccmC	Lavandula_angustifolia	425	142	2	CAA->AAT	Gln->Asn	TGTCGAACCGGCTTCTATTT	C	AATCCGTGCTGGACCGATCG	0.979
ccmC	Lavandula_angustifolia	430	144	1	CGT->GTG	Arg->Val	AACCGGCTTCTATTTCAATC	C	GTGCTGGACCGATCGATATA	0.999
ccmC	Lavandula_angustifolia	434	145	2	CTG->TGG	Leu->Trp	GGCTTCTATTTCAATCCGTG	C	TGGACCGATCGATATACCAA	0.997
ccmC	Lavandula_angustifolia	440	147	2	CGA->GAT	Arg->Asp	TATTTCAATCCGTGCTGGAC	C	GATCGATATACCAATAATCA	0.995
ccmC	Lavandula_angustifolia	464	155	2	CTT->TTC	Leu->Phe	CGATATACCAATAATCAAGT	C	TTCAGTCAACTGGTGGAATA	0.999
ccmC	Lavandula_angustifolia	488	163	2	CGC->GCA	Arg->Ala	AGTCAACTGGTGGAATACAT	C	GCATCAACCTGGGAGCATTA	0.999
ccmC	Lavandula_angustifolia	515	172	2	CTG->TGG	Leu->Trp	ACCTGGGAGCATTAGCCGAT	C	TGGTACATCAATACATGTTC	0.994
ccmC	Lavandula_angustifolia	535	179	1	CCT->CTA	Pro->Leu	CTGGTACATCAATACATGTT	C	CTATGCCCATTCCAATCTTG	0.999
ccmC	Lavandula_angustifolia	542	181	2	CCA->CAT	Pro->His	ATCAATACATGTTCCTATGC	C	CATTCCAATCTTGTCTAACT	0.998
ccmC	Lavandula_angustifolia	572	191	2	CCC->CCC	Pro->Pro	CTTGTCTAACTTTGCTAACT	C	CCCCTTATCAACCCCTATCT	0.999
ccmC	Lavandula_angustifolia	575	192	2	CCT->CTT	Pro->Leu	GTCTAACTTTGCTAACTCCC	C	CTTATCAACCCCTATCTTGT	0.999
ccmC	Lavandula_angustifolia	581	194	2	CAA->AAC	Gln->Asn	CTTTGCTAACTCCCCCTTAT	C	AACCCCTATCTTGTTCGTTC	0.924
ccmC	Lavandula_angustifolia	591	197	3	CTT->TTG	Leu->Leu	TCCCCCTTATCAACCCCTAT	C	TTGTTCGTTCTGGAAACACG	0.948
ccmC	Lavandula_angustifolia	617	206	2	CTA->TAT	Leu->Tyr	CGTTCTGGAAACACGTCTTC	C	TATTCCATCTTTTCTCGAAT	0.99
ccmC	Lavandula_angustifolia	623	208	2	CAT->ATC	His->Ile	GGAAACACGTCTTCCTATTC	C	ATCTTTTCTCGAATCTCCTT	0.995
ccmC	Lavandula_angustifolia	640	214	1	CCT->CTT	Pro->Leu	TTCCATCTTTTCTCGAATCT	C	CTTTAAAGGAAGAAATCAAA	0.994
ccmFC	Lavandula_angustifolia	1639	547	1	CGG->GGA	Arg->Gly	TGCCTTTTATTTTTTTTATT	C	GGATCGGATTTATGTTGGCT	0.997
ccmFC	Lavandula_angustifolia	1644	548	3	CGG->GGA	Arg->Gly	TTTATTTTTTTTATTCGGAT	C	GGATTTATGTTGGCTTCGTT	0.978
ccmFN	Lavandula_angustifolia	38	13	2	CGG->GGG	Arg->Gly	CTTTCATTATTCGTTATTTC	C	GGGTCTTTTCGTTGCATTCA	0.996
ccmFN	Lavandula_angustifolia	98	33	2	CTG->TGC	Leu->Cys	ACCAGTGTTTGGTGCAGCAC	C	TGCATTTTGGTGTATTCTTC	0.999
ccmFN	Lavandula_angustifolia	137	46	2	CGT->GTT	Arg->Val	TCTTTCTTTCCTTGGTCTTT	C	GTTCCGTCATATTCCTAATA	0.981
ccmFN	Lavandula_angustifolia	142	48	1	CGT->GTC	Arg->Val	CTTTCCTTGGTCTTTCGTTC	C	GTCATATTCCTAATAACTTA	0.987
ccmFN	Lavandula_angustifolia	151	51	1	CCT->CTA	Pro->Leu	GTCTTTCGTTCCGTCATATT	C	CTAATAACTTATCCAATTAC	0.99
ccmFN	Lavandula_angustifolia	248	83	2	CAT->ATG	His->Met	TCATGAGGGTAGTATTTTAT	C	ATGGTGTCGGATCCTAAGTT	0.999
ccmFN	Lavandula_angustifolia	256	86	1	CGG->GGA	Arg->Gly	GTAGTATTTTATCATGGTGT	C	GGATCCTAAGTTTTTATGGA	0.999
ccmFN	Lavandula_angustifolia	283	95	1	CTT->TTT	Leu->Phe	TAAGTTTTTATGGATTCCTT	C	TTTGTTACCGGGGTCGACCC	0.995
ccmFN	Lavandula_angustifolia	365	122	2	CGA->GAA	Arg->Glu	TCTTTTTTATTCCTTTCTTT	C	GAACTTCGTGAAGAACTCCA	0.942
ccmFN	Lavandula_angustifolia	372	124	3	CGT->GTG	Arg->Val	TATTCCTTTCTTTCGAACTT	C	GTGAAGAACTCCATTCTATC	0.973
ccmFN	Lavandula_angustifolia	707	236	2	CTT->TTT	Leu->Phe	CATTGCTTTGTTTTTCTCTC	C	TTTCCTATCAGCGAGTTCCG	0.999
ccmFN	Lavandula_angustifolia	716	239	2	CAG->AGC	Gln->Ser	GTTTTTCTCTCCTTTCCTAT	C	AGCGAGTTCCGACCCTTTTG	0.997
ccmFN	Lavandula_angustifolia	754	252	1	CGT->GTA	Arg->Val	TTGTTCGAAATTTCTTCGTT	C	GTACCGAACCGCTTGCAGAA	0.998
ccmFN	Lavandula_angustifolia	776	259	2	CAA->AAA	Gln->Lys	TACCGAACCGCTTGCAGAAT	C	AAATCCTGTTCCACAAGATC	0.981
ccmFN	Lavandula_angustifolia	788	263	2	CAC->ACA	His->Thr	TGCAGAATCAAATCCTGTTC	C	ACAAGATCCTATATCAGCTA	0.999
ccmFN	Lavandula_angustifolia	803	268	2	CAG->AGC	Gln->Ser	TGTTCCACAAGATCCTATAT	C	AGCTATACATCCTCCTTGCA	0.991
ccmFN	Lavandula_angustifolia	952	318	1	CGC->GCT	Arg->Ala	AAAAGACTGGAAGACTCTTT	C	GCTCTGTTGGATGCGTCGGA	0.954
ccmFN	Lavandula_angustifolia	1270	424	1	CGG->GGT	Arg->Gly	GAATTTGGATCTTGGCATGT	C	GGTGGTTTTTAACCGTAGGC	0.964
ccmFN	Lavandula_angustifolia	1298	433	2	CAG->AGG	Gln->Arg	TTTAACCGTAGGCATTTTGC	C	AGGAAGTTGGTGGGCTCATC	1
ccmFN	Lavandula_angustifolia	1315	439	1	CAT->ATC	His->Ile	TGCCAGGAAGTTGGTGGGCT	C	ATCATGAATTAGGTCGGGGT	1
ccmFN	Lavandula_angustifolia	1330	444	1	CGG->GGG	Arg->Gly	GGGCTCATCATGAATTAGGT	C	GGGGTGGCTGGTGGTTTCGG	0.999
ccmFN	Lavandula_angustifolia	1348	450	1	CGG->GGG	Arg->Gly	GTCGGGGTGGCTGGTGGTTT	C	GGGATCCCGTAGAAAATGCT	0.999
ccmFN	Lavandula_angustifolia	1381	461	1	CGG->GGG	Arg->Gly	AAAATGCTTCTTTTATGCCT	C	GGGTATTAGCCACAGCTTGT	1
ccmFN	Lavandula_angustifolia	1442	481	2	CCT->CTT	Pro->Leu	CCTTCTTCATTCTTGTACCT	C	CTTTCTTAATATTGTGACTT	0.995
ccmFN	Lavandula_angustifolia	1466	489	2	CAT->ATG	His->Met	TCTTAATATTGTGACTTTTC	C	ATGCTGTGTCTCAGGAACCT	0.999
ccmFN	Lavandula_angustifolia	1478	493	2	CAG->AGG	Gln->Arg	GACTTTTCCATGCTGTGTCT	C	AGGAACCTTTTCAATACGGT	1
ccmFN	Lavandula_angustifolia	1513	505	1	CCC->CCG	Pro->Pro	TACGGTCCGGATTGCTAGCT	C	CCGTTCATAGTTTTGCTACA	0.999
cob	Lavandula_angustifolia	298	100	1	CAC->ACC	His->Thr	GTATGTTTTTCATTGTGGTT	C	ACCTTCATATTTTTCGTGGT	0.999
cob	Lavandula_angustifolia	325	109	1	CAT->ATG	His->Met	ATATTTTTCGTGGTCTATAT	C	ATGCGAGTTATAGCAGTCCT	1
cob	Lavandula_angustifolia	358	120	1	CGG->GGT	Arg->Gly	GCAGTCCTAGGGAATTTGTT	C	GGTGTCTCGGAGTTGTAATC	1
cob	Lavandula_angustifolia	568	190	1	CAT->ATT	His->Ile	ATCGTTTTTTTAGTCTTCAT	C	ATTTACTCCCCTTTATTTTA	0.997
cob	Lavandula_angustifolia	853	285	1	CAT->ATG	His->Met	AATGGTATTTCCTACCGATC	C	ATGCCATTCTTCGTAGTATA	0.999
cob	Lavandula_angustifolia	908	303	2	CAG->AGT	Gln->Ser	AGGTGTAGCCGCAATAGCAT	C	AGTTTTTATATGTCTGTTGG	0.998
cob	Lavandula_angustifolia	982	328	1	CAC->ACC	His->Thr	GTTCAAGTTTTCGCCCGATT	C	ACCAAGGAATATTTTGGTTG	0.999
cob	Lavandula_angustifolia	1015	339	1	CGC->GCT	Arg->Ala	TTTGGTTGCTTTTGGCGGAT	C	GCTTACTACTAGGTTGGATC	0.999
cob	Lavandula_angustifolia	1084	362	1	CCT->CTT	Pro->Leu	TTACTATTGGACAAATTTCT	C	CTTTTCTTTTCTTTTTATTT	0.995
cob	Lavandula_angustifolia	1160	387	2	CGG->GGA	Arg->Gly	AGGAATTCCTAATTCTTACA	C	GGATAATGAAATTCAAAAAA	0.933
cox1	Lavandula_angustifolia	242	81	2	CTG->TGG	Leu->Trp	GCCGGCGATGATAGGTGGAT	C	TGGTAATTGGTCTGTTCCGA	0.998
cox1	Lavandula_angustifolia	254	85	2	CTG->TGT	Leu->Cys	AGGTGGATCTGGTAATTGGT	C	TGTTCCGATTCTGATAGGTG	1
cox1	Lavandula_angustifolia	452	151	2	CTA->TAG	Leu->Stop	AGCAGTTGATTTAGCAATTT	C	TAGTCTTCATCTATCTGGTG	1
cox1	Lavandula_angustifolia	515	172	2	CCA->CAA	Pro->Gln	CAATTTTATAACAACTATCT	C	CAACATGCGTGGACCTGGAA	1
cox1	Lavandula_angustifolia	551	184	2	CAC->ACC	His->Thr	TGGAATGACTATGCATAGAT	C	ACCCCTATTTGTTTGGTCCG	1
cox1	Lavandula_angustifolia	590	197	2	CAC->ACT	His->Thr	CGTTCTAGTGACAGCATTCC	C	ACTTTTATTATCACTTCCGG	0.999
cox1	Lavandula_angustifolia	715	239	1	CGG->GGT	Arg->Gly	TATTATACCAGCATCTCTTT	C	GGTTCTTCGGTTTTAAATGG	0.989
cox1	Lavandula_angustifolia	867	289	3	CAG->AGC	Gln->Ser	TGGGGTATCTAAGACACAAT	C	AGCAGGTAACCAACGACATA	0.986
cox1	Lavandula_angustifolia	1133	378	2	CAC->ACC	His->Thr	ATCGTTATCGACTACATAAT	C	ACCTTGGTATGATTAAACTA	0.979
cox1	Lavandula_angustifolia	1199	400	2	CAA->AAC	Gln->Asn	GACATTCAGCACGACTACTT	C	AACTACATCGTGTCTGTCAA	0.969
cox1	Lavandula_angustifolia	1658	553	2	CCG->CGC	Pro->Arg	TCCACCTTTCTTCTATTCAT	C	CGCTTATATTATATTAGTAG	0.929
cox1	Lavandula_angustifolia	1723	575	1	CCG->CGG	Pro->Arg	CATCCTCATTCTGCCTGGAT	C	CGGTATCATAAGTCATATCG	0.995
cox1	Lavandula_angustifolia	2148	716	3	CAC->ACT	His->Thr	TTGCTTTATTTGCAGGATTT	C	ACTATTGGGTAGGTAAAATC	1
cox1	Lavandula_angustifolia	2367	789	3	CGT->GTT	Arg->Val	TATCCGTAGTTGGGATTTGT	C	GTTTCTTCGTGGTCGTAACA	1
cox1	Lavandula_angustifolia	2395	799	1	CAA->AAG	Gln->Lys	CGTGGTCGTAACAATCACTT	C	AAGCAGTGGAAAGAACAAAA	0.999
cox1	Lavandula_angustifolia	2455	819	1	CGG->GGA	Arg->Gly	GGAACAGAATCCAACCACAC	C	GGAATGGATGGTACAAAGTC	0.999
cox2	Lavandula_angustifolia	71	24	2	CTC->TCA	Leu->Ser	AGAACCATGGCAATTAGGAT	C	TCAAGATGCAGCAACACCTA	0.998
cox2	Lavandula_angustifolia	443	148	2	CGA->GAT	Arg->Asp	ACTCACTTTTGACAGTTATA	C	GATTCCAGAAGATGATCCAG	0.999
cox2	Lavandula_angustifolia	461	154	2	CAG->AGA	Gln->Arg	TACGATTCCAGAAGATGATC	C	AGAATTGGGTCAATCACGTT	1
cox2	Lavandula_angustifolia	476	159	2	CAC->ACG	His->Thr	TGATCCAGAATTGGGTCAAT	C	ACGTTTATTAGAAGTGGACA	1
cox2	Lavandula_angustifolia	544	182	1	CCT->CTG	Pro->Leu	ATTTACGTATTATTGTAACA	C	CTGCTGATGTACCTCATAGT	0.998
cox2	Lavandula_angustifolia	557	186	2	CTC->TCA	Leu->Ser	TGTAACACCTGCTGATGTAC	C	TCATAGTTGGGCTGTACCTT	0.996
cox2	Lavandula_angustifolia	623	208	2	CCT->CTC	Pro->Leu	ACCTGGTCGTTTAAATCAGA	C	CTCTATTTCGGTACAACGAG	0.907
cox2	Lavandula_angustifolia	632	211	2	CGG->GGT	Arg->Gly	TTTAAATCAGACCTCTATTT	C	GGTACAACGAGAAGGAGTTT	0.999
cox2	Lavandula_angustifolia	1476	492	3	CCG->CGA	Pro->Arg	TCCTGCTAATCCGGCCATTT	C	CGAACCTGTCTTTCTCACCC	0.992
cox2	Lavandula_angustifolia	1570	524	1	CAA->AAA	Gln->Lys	TTATTATTATTATATAAATT	C	AAAAAAACGTTACGTTAGGG	0.916
cox2	Lavandula_angustifolia	2496	832	3	CAT->ATA	His->Ile	AGGCATAAGCGCAGCTATTT	C	ATATGCTGCAAAGTAAGTAG	0.974
cox2	Lavandula_angustifolia	2897	966	2	CAG->AGT	Gln->Ser	AGTTAGCTCGAAAGCGAATT	C	AGTCACCCCAGGGTCTCAAT	0.947
cox2	Lavandula_angustifolia	3772	1258	1	CCT->CTA	Pro->Leu	CTATCGTCGTAGAAGCTGTT	C	CTAGGAAAGATTATGGTTCT	0.999
cox2	Lavandula_angustifolia	3793	1265	1	CGG->GGG	Arg->Gly	CTAGGAAAGATTATGGTTCT	C	GGGTATCCAATCAATTAATC	0.999
cox3	Lavandula_angustifolia	245	82	2	CTC->TCG	Leu->Ser	CAAAGTCGTACAATTAGGAC	C	TCGATATGGTTTTATTCTTT	0.995
cox3	Lavandula_angustifolia	304	102	1	CGG->GGG	Arg->Gly	TGTTCTTTTTTGCTTTTTTT	C	GGGCTTCTTCTCATTCTTCT	0.988
cox3	Lavandula_angustifolia	311	104	2	CTT->TTC	Leu->Phe	TTTTGCTTTTTTTCGGGCTT	C	TTCTCATTCTTCTTTGGCAC	0.997
cox3	Lavandula_angustifolia	314	105	2	CTC->TCA	Leu->Ser	TGCTTTTTTTCGGGCTTCTT	C	TCATTCTTCTTTGGCACCTA	0.993
cox3	Lavandula_angustifolia	419	140	2	CCC->CCC	Pro->Pro	TTTTCTTAATACCCTTATTC	C	CCCTTCATCCGGAGCTGCCG	0.998
cox3	Lavandula_angustifolia	422	141	2	CTT->TTC	Leu->Phe	TCTTAATACCCTTATTCCCC	C	TTCATCCGGAGCTGCCGTAA	0.993
cox3	Lavandula_angustifolia	566	189	2	CCA->CAC	Pro->His	GGAATATTATCAAGCACCCT	C	CACTATTTCGGATAGTATTT	1
cox3	Lavandula_angustifolia	754	252	1	CGG->GGT	Arg->Gly	GGCATTTTGTAGACGTGGTT	C	GGTTATTCCCATTTGTCTCT	1
cox3	Lavandula_angustifolia	764	255	2	CAT->ATT	His->Ile	AGACGTGGTTCGGTTATTCC	C	ATTTGTCTCTATCTATTGGT	1
matR	Lavandula_angustifolia	326	109	2	CAG->AGG	Gln->Arg	TGTATTACTATCGGCCCTAC	C	AGGCAACATCTACCTACACA	0.983
matR	Lavandula_angustifolia	413	138	2	CGG->GGT	Arg->Gly	GATTGTTCAGAGAATTAGAT	C	GGTTCTATTAAGGACAGGTC	0.983
matR	Lavandula_angustifolia	1658	553	2	CCG->CGC	Pro->Arg	CGAAGACATCGTAAATTGGT	C	CGCGGGCATCGCGATAAGTC	0.987
matR	Lavandula_angustifolia	1679	560	2	CTC->TCT	Leu->Ser	CGCGGGCATCGCGATAAGTC	C	TCTGTCCTACTACAGGTGCC	0.999
matR	Lavandula_angustifolia	1699	567	1	CGC->GCG	Arg->Ala	CTCTGTCCTACTACAGGTGC	C	GCGACAACCTTTACCAAGTC	1
matR	Lavandula_angustifolia	1735	579	1	CAC->ACC	His->Thr	AAGTCCGAACAATTGTAGAC	C	ACCAGATCCGCTGGTCTGCA	0.984
matR	Lavandula_angustifolia	1766	589	2	CGG->GGC	Arg->Gly	CTGGTCTGCAATATTCACCC	C	GGCCCACAAGCACAAATCCT	0.997
matR	Lavandula_angustifolia	1805	602	2	CAA->AAA	Gln->Lys	CTCGGCGCGGAATATAATCC	C	AAAGTACTCCAAAGACTCAA	0.998
matR	Lavandula_angustifolia	1823	608	2	CAA->AAA	Gln->Lys	CCCAAAGTACTCCAAAGACT	C	AAATAGAGTCAATCAAGAAG	0.996
mttB	Lavandula_angustifolia	58	20	1	CAT->ATA	His->Ile	TACAACCTAAGATCTATGAC	C	ATATTATGTTAACTGTTCGT	0.997
mttB	Lavandula_angustifolia	83	28	2	CGT->GTT	Arg->Val	TATGTTAACTGTTCGTATTT	C	GTTCATTCCATCGGTATGCT	0.994
mttB	Lavandula_angustifolia	91	31	1	CCA->CAT	Pro->His	CTGTTCGTATTTCGTTCATT	C	CATCGGTATGCTCCCAGGTA	0.995
mttB	Lavandula_angustifolia	140	47	2	CAA->AAG	Gln->Lys	TGTGATCTGTTTGCTAGAAC	C	AAGGGGTCTTTCTGTAGAAA	0.992
mttB	Lavandula_angustifolia	164	55	2	CCA->CAC	Pro->His	GGGTCTTTCTGTAGAAACTT	C	CACGAACAATCGTCGTTTTT	0.985
mttB	Lavandula_angustifolia	196	66	1	CCG->CGC	Pro->Arg	GTCGTTTTTTGATGGTTTTT	C	CGCTTCTCACAGCTGCTCTT	0.997
mttB	Lavandula_angustifolia	202	68	1	CTC->TCA	Leu->Ser	TTTTGATGGTTTTTCCGCTT	C	TCACAGCTGCTCTTTCCACA	0.971
mttB	Lavandula_angustifolia	253	85	1	CGT->GTT	Arg->Val	TCTGGTGCCAAATTGTCGCC	C	GTTTCCTTATTTCTTTGATA	0.996
mttB	Lavandula_angustifolia	258	86	3	CCT->CTT	Pro->Leu	TGCCAAATTGTCGCCCGTTT	C	CTTATTTCTTTGATAATAGA	0.97
mttB	Lavandula_angustifolia	299	100	2	CGA->GAT	Arg->Asp	GTTGGCTATCTTTGTGGCAT	C	GATTGTACAAGTTCGTGAAG	0.999
nad1	Lavandula_angustifolia	215	72	2	CCC->CCT	Pro->Pro	ACCAAGTAGTGCTAATTTCT	C	CCTTTTTAGAATGGCTCCAG	1
nad1	Lavandula_angustifolia	265	89	1	CGG->GGG	Arg->Gly	TTATGTTAAGTCTGGTCGCT	C	GGGCCGTTGTACCTTTTGAT	0.999
nad1	Lavandula_angustifolia	307	103	1	CCG->CGA	Pro->Arg	ATGGTATGGTATTGTCAGAT	C	CGAACATAGGGCTACTTTAT	0.995
nad1	Lavandula_angustifolia	308	103	2	CGA->GAA	Arg->Glu	TGGTATGGTATTGTCAGATC	C	GAACATAGGGCTACTTTATT	1
nad1	Lavandula_angustifolia	376	126	1	CGG->GGT	Arg->Gly	ATGGAATTATTATAGCAGGT	C	GGTCTAGTAATTCGAAATAT	0.999
nad1	Lavandula_angustifolia	401	134	2	CTC->TCT	Leu->Ser	TAGTAATTCGAAATATGCCT	C	TCTAGGAGCATTACGATCTG	1
nad1	Lavandula_angustifolia	436	146	1	CCT->CTT	Pro->Leu	GATCTGCAGCTCAAATGGTC	C	CTTATGAAGTATCTATTGGT	0.991
nad1	Lavandula_angustifolia	475	159	1	CTT->TTG	Leu->Leu	GTCTTATTCTTATTGTGCGC	C	TTGTGAGCGCGTTTGGATCC	0.97
nad1	Lavandula_angustifolia	1712	571	2	CCC->CCC	Pro->Pro	CTGTACTAATATGTGTAGGT	C	CCCGTAATTCGAGTGAGATT	0.997
nad1	Lavandula_angustifolia	1714	572	1	CCG->CGT	Pro->Arg	GTACTAATATGTGTAGGTCC	C	CGTAATTCGAGTGAGATTGT	0.989
nad1	Lavandula_angustifolia	1715	572	2	CGT->GTA	Arg->Val	TACTAATATGTGTAGGTCCC	C	GTAATTCGAGTGAGATTGTC	0.995
nad1	Lavandula_angustifolia	1722	574	3	CGA->GAG	Arg->Glu	ATGTGTAGGTCCCCGTAATT	C	GAGTGAGATTGTCATGGCGC	1
nad1	Lavandula_angustifolia	1758	586	3	CCG->CGG	Pro->Arg	GGCGCAAAAGCAGATATGGT	C	CGGTATTCCCTTGTTCCCTG	0.997
nad1	Lavandula_angustifolia	1759	587	1	CGG->GGT	Arg->Gly	GCGCAAAAGCAGATATGGTC	C	GGTATTCCCTTGTTCCCTGT	0.993
nad1	Lavandula_angustifolia	1857	619	3	CAG->AGT	Gln->Ser	CCCAGAAGCGGAAGCTGAAT	C	AGTTGCAGGCTATAATGTAG	0.999
nad1	Lavandula_angustifolia	1896	632	3	CTG->TGC	Leu->Cys	AGAATATTCTTCAATGGGTT	C	TGCTCTTTTTTTTTTGGGAG	0.998
nad1	Lavandula_angustifolia	1947	649	3	CAT->ATG	His->Met	TATGATCTTAATGAGTGGTC	C	ATGCACATCGCTCTCTCCAG	0.995
nad1	Lavandula_angustifolia	1956	652	3	CGC->GCT	Arg->Ala	AATGAGTGGTCCATGCACAT	C	GCTCTCTCCAGGAGGTTGGC	0.997
nad1	Lavandula_angustifolia	1962	654	3	CTC->TCC	Leu->Ser	TGGTCCATGCACATCGCTCT	C	TCCAGGAGGTTGGCCGCCTA	0.999
nad1	Lavandula_angustifolia	1965	655	3	CAG->AGG	Gln->Arg	TCCATGCACATCGCTCTCTC	C	AGGAGGTTGGCCGCCTATCC	0.999
nad1	Lavandula_angustifolia	1977	659	3	CGC->GCC	Arg->Ala	GCTCTCTCCAGGAGGTTGGC	C	GCCTATCCTAGATCTTCCCA	0.995
nad1	Lavandula_angustifolia	2001	667	3	CCA->CAA	Pro->Gln	TATCCTAGATCTTCCCATTT	C	CAAGAAGATCCCCGGCTCGA	0.999
nad1	Lavandula_angustifolia	2045	682	2	CTC->TCT	Leu->Ser	GGTTTAGTATCAAGGTGATT	C	TCTTTCTGTTCCTATATATA	0.99
nad1	Lavandula_angustifolia	2120	707	2	CGG->GGA	Arg->Gly	ATCAATTAATGGGACTTGGC	C	GGAAAGTGTTCTTGCCTCTA	0.999
nad1	Lavandula_angustifolia	2150	717	2	CGG->GGG	Arg->Gly	TCTTGCCTCTATCATTAGCT	C	GGGTAGTCGTCGTTTCTGGT	0.999
nad2	Lavandula_angustifolia	26	9	2	CCC->CCC	Pro->Pro	CAATCTTTTTTTAGCGGTTT	C	CCCAGAGATTTTTATCATTA	0.997
nad2	Lavandula_angustifolia	1274	425	2	CAC->ACG	His->Thr	TAGTGATCGGTCCGCTAGTT	C	ACGCAAATCCGAAGAAGTTA	0.938
nad2	Lavandula_angustifolia	1428	476	3	CTT->TTT	Leu->Phe	ATAATATATTCTGGAATAAT	C	TTTTTAGGAGGGACAATTTT	0.94
nad2	Lavandula_angustifolia	1513	505	1	CTT->TTC	Leu->Phe	CATTTCGATGTGTTTCGATT	C	TTCCGAACAAGAGAGGTTTG	0.997
nad2	Lavandula_angustifolia	1516	506	1	CCG->CGA	Pro->Arg	TTCGATGTGTTTCGATTCTT	C	CGAACAAGAGAGGTTTGATG	0.999
nad2	Lavandula_angustifolia	1561	521	1	CAC->ACT	His->Thr	TGAATTCATTGTATTAATTC	C	ACTTCCTACTCGCAGTATGC	0.995
nad2	Lavandula_angustifolia	1566	522	3	CCT->CTA	Pro->Leu	TCATTGTATTAATTCCACTT	C	CTACTCGCAGTATGCTCTTT	0.999
nad2	Lavandula_angustifolia	1572	524	3	CGC->GCA	Arg->Ala	TATTAATTCCACTTCCTACT	C	GCAGTATGCTCTTTATGATC	0.989
nad2	Lavandula_angustifolia	1606	536	1	CAA->AAT	Gln->Asn	TATGATCTCGGCTTATGATT	C	AATTGCCATGTATTTAGCTA	0.998
nad2	Lavandula_angustifolia	1633	545	1	CTC->TCA	Leu->Ser	CATGTATTTAGCTATTGAGC	C	TCAAAGTTTATGTTTTTATG	0.999
nad2	Lavandula_angustifolia	1702	568	1	CGA->GAA	Arg->Glu	ATTTTCCACGGAAGCCGGCT	C	GAAATATTTGATCTTAGGTG	0.999
nad2	Lavandula_angustifolia	1911	637	3	CGG->GGG	Arg->Gly	AGATCACTGCAGTTCCTTTT	C	GGGCGGCTGTAGGACGGACG	0.935
nad2	Lavandula_angustifolia	2835	945	3	CTT->TTA	Leu->Leu	CTAAGAGAAGACGCTCAACT	C	TTAGGTCCTTTTTTTCAGTG	0.953
nad2	Lavandula_angustifolia	3429	1143	3	CTG->TGC	Leu->Cys	TGCGCCTAAAATCTCTATTT	C	TGCTAATATTTCACGTCTTT	1
nad2	Lavandula_angustifolia	3441	1147	3	CAC->ACG	His->Thr	CTCTATTTCTGCTAATATTT	C	ACGTCTTTCTATTTATGGTT	0.978
nad2	Lavandula_angustifolia	3450	1150	3	CTA->TAT	Leu->Tyr	TGCTAATATTTCACGTCTTT	C	TATTTATGGTTCTTATGGAG	0.999
nad2	Lavandula_angustifolia	3569	1190	2	CAT->ATA	His->Ile	AAGTCAAAAGACTTCTAGCT	C	ATAGTTCAATTGGACATGTA	0.996
nad2	Lavandula_angustifolia	3599	1200	2	CGT->GTA	Arg->Val	TTGGACATGTAGGTTATATT	C	GTATTGGTTTCTCATGTGGA	0.999
nad2	Lavandula_angustifolia	3669	1223	3	CAA->AAT	Gln->Asn	TGGTATCTTTATTTATGCAC	C	AATGACGATAGATGCATTCG	0.995
nad2	Lavandula_angustifolia	3699	1233	3	CAG->AGC	Gln->Ser	AGATGCATTCGCCATAGTTT	C	AGCATTACGGCAAACCCGTG	0.997
nad2	Lavandula_angustifolia	3887	1296	2	CTA->TAG	Leu->Stop	GTGGGGCTGACTTACTAGCC	C	TAGTGGGAGTAGTGACTAGC	0.957
nad2	Lavandula_angustifolia	3917	1306	2	CGT->GTT	Arg->Val	TAGTGACTAGCGTTATAGGT	C	GTTGGGCGGCCGGAAGGTTG	0.989
nad2	Lavandula_angustifolia	3984	1328	3	CGG->GGA	Arg->Gly	GAAGGCAGTTCTCCGTGCAC	C	GGACACGTAGCTTACCGAAT	0.903
nad2	Lavandula_angustifolia	5375	1792	2	CGA->GAA	Arg->Glu	ATTTTATTATATACGCTTAG	C	GAAAAGAATGTTTTTTGATA	1
nad2	Lavandula_angustifolia	5477	1826	2	CAT->ATT	His->Ile	GACTTCCTCTTTCATTACTT	C	ATTCTTTCCATATCCCTCTC	0.964
nad2	Lavandula_angustifolia	5485	1829	1	CCA->CAT	Pro->His	CTTTCATTACTTCATTCTTT	C	CATATCCCTCTCCTTTGTTC	0.976
nad2	Lavandula_angustifolia	5486	1829	2	CAT->ATA	His->Ile	TTTCATTACTTCATTCTTTC	C	ATATCCCTCTCCTTTGTTCT	0.991
nad2	Lavandula_angustifolia	5493	1831	3	CTC->TCT	Leu->Ser	ACTTCATTCTTTCCATATCC	C	TCTCCTTTGTTCTCAGTTAC	0.976
nad2	Lavandula_angustifolia	5534	1845	2	CAT->ATA	His->Ile	TCATCAAATGGCACTCAGTT	C	ATATCTTTAANNNNNNNNNN	0.997
nad3	Lavandula_angustifolia	44	15	2	CGC->GCT	Arg->Ala	GATCTATTTAGTGATCAGTT	C	GCTAGTTTCTTTGATCCCAC	1
nad3	Lavandula_angustifolia	61	21	1	CCA->CAC	Pro->His	GTTCGCTAGTTTCTTTGATC	C	CACTCGGTGTTCCTTTTCCA	0.925
nad3	Lavandula_angustifolia	62	21	2	CAC->ACT	His->Thr	TTCGCTAGTTTCTTTGATCC	C	ACTCGGTGTTCCTTTTCCAT	0.999
nad3	Lavandula_angustifolia	80	27	2	CAT->ATT	His->Ile	CCCACTCGGTGTTCCTTTTC	C	ATTTTCTTCCAATAGTTCGA	0.997
nad3	Lavandula_angustifolia	124	42	1	CAC->ACG	His->Thr	ATCCAGAAAAATTGTCGGCC	C	ACGAATGTGGTTTCGATCCT	0.999
nad3	Lavandula_angustifolia	146	49	2	CCG->CGG	Pro->Arg	CGAATGTGGTTTCGATCCTT	C	CGGTGATGCCAGAAGTCGTT	1
nad3	Lavandula_angustifolia	208	70	1	CCT->CTG	Pro->Leu	TTTCCATTTTATTTATTATT	C	CTGATCCGGAAGTCACCTTT	0.999
nad3	Lavandula_angustifolia	209	70	2	CTG->TGA	Leu->Stop	TTCCATTTTATTTATTATTC	C	TGATCCGGAAGTCACCTTTT	0.997
nad3	Lavandula_angustifolia	215	72	2	CGG->GGA	Arg->Gly	TTTATTTATTATTCCTGATC	C	GGAAGTCACCTTTTCCTTTC	0.991
nad3	Lavandula_angustifolia	230	77	2	CCT->CTT	Pro->Leu	TGATCCGGAAGTCACCTTTT	C	CTTTCCTTGGGCAGTACCTC	0.998
nad3	Lavandula_angustifolia	247	83	1	CCT->CTC	Pro->Leu	TTTCCTTTCCTTGGGCAGTA	C	CTCCCAACAAGATTGATCCC	0.991
nad3	Lavandula_angustifolia	251	84	2	CCA->CAA	Pro->Gln	CTTTCCTTGGGCAGTACCTC	C	CAACAAGATTGATCCCTTTG	0.981
nad3	Lavandula_angustifolia	266	89	2	CCT->CTT	Pro->Leu	ACCTCCCAACAAGATTGATC	C	CTTTGGATCTTGGTCCATGA	0.999
nad3	Lavandula_angustifolia	275	92	2	CTT->TTG	Leu->Leu	CAAGATTGATCCCTTTGGAT	C	TTGGTCCATGATGGCCTTTT	0.992
nad3	Lavandula_angustifolia	317	106	2	CTC->TCT	Leu->Ser	ATTGATTTTGACGATTGGAT	C	TCTCTATGAATGGAAAAGGG	1
nad3	Lavandula_angustifolia	344	115	2	CGG->GGA	Arg->Gly	TGAATGGAAAAGGGGTGCTT	C	GGATCGGGAGTAANNNNNNN	0.999
nad3	Lavandula_angustifolia	349	117	1	CGG->GGG	Arg->Gly	GGAAAAGGGGTGCTTCGGAT	C	GGGAGTAANNNNNNNNNNNN	0.999
nad4	Lavandula_angustifolia	65	22	2	CTC->TCC	Leu->Ser	TCCCGTGCTAGGAAGCATTA	C	TCCTCTTTTCATTCCAAATT	0.997
nad4	Lavandula_angustifolia	68	23	2	CTC->TCT	Leu->Ser	CGTGCTAGGAAGCATTACTC	C	TCTTTTCATTCCAAATTCAA	0.999
nad4	Lavandula_angustifolia	98	33	2	CGA->GAT	Arg->Asp	TCCAAATTCAAGAATACGAC	C	GATACGATTGATTGGTCTGT	0.999
nad4	Lavandula_angustifolia	145	49	1	CCC->CCC	Pro->Pro	CTCTTATTACTTTTTTGTAT	C	CCCCTGTTCTTCGGATACAA	1
nad4	Lavandula_angustifolia	149	50	2	CTG->TGT	Leu->Cys	TATTACTTTTTTGTATCCCC	C	TGTTCTTCGGATACAATTCG	0.997
nad4	Lavandula_angustifolia	157	53	1	CGG->GGA	Arg->Gly	TTTTGTATCCCCCTGTTCTT	C	GGATACAATTCGATCCTTCT	0.992
nad4	Lavandula_angustifolia	188	63	2	CTC->TCA	Leu->Ser	CGATCCTTCTACGGCCAAAT	C	TCAATTTGTGGAAAGCCTTC	0.998
nad4	Lavandula_angustifolia	353	118	2	CAG->AGC	Gln->Ser	TTATGGGAAAGAGTATATTA	C	AGCATCTCTAATTCGTGAAT	0.999
nad4	Lavandula_angustifolia	359	120	2	CTC->TCT	Leu->Ser	GAAAGAGTATATTACAGCAT	C	TCTAATTCGTGAATTTCTAA	0.996
nad4	Lavandula_angustifolia	367	123	1	CGT->GTG	Arg->Val	ATATTACAGCATCTCTAATT	C	GTGAATTTCTAATGATCGCC	0.995
nad4	Lavandula_angustifolia	407	136	2	CTC->TCT	Leu->Ser	CGTGTTCTGCATGCTGGATC	C	TCTACTATTCTATGTTCTTC	0.998
nad4	Lavandula_angustifolia	424	142	1	CTT->TTC	Leu->Phe	ATCCTCTACTATTCTATGTT	C	TTCCCGAAAGTGTGCCAATC	0.991
nad4	Lavandula_angustifolia	427	143	1	CCC->CCG	Pro->Pro	CTCTACTATTCTATGTTCTT	C	CCGAAAGTGTGCCAATCCCT	0.998
nad4	Lavandula_angustifolia	428	143	2	CCG->CGA	Pro->Arg	TCTACTATTCTATGTTCTTC	C	CGAAAGTGTGCCAATCCCTA	0.998
nad4	Lavandula_angustifolia	648	216	3	CTG->TGA	Leu->Stop	CCAACTAAGAAGAACCGAAC	C	TGACAGACACATCTTTTTCC	0.933
nad4	Lavandula_angustifolia	701	234	2	CGT->GTA	Arg->Val	ACTCCGAGTAGTGGGTACCT	C	GTAGGACCTCGACCCGCCTA	0.94
nad4	Lavandula_angustifolia	1203	401	3	CCT->CTT	Pro->Leu	GTTCGAGAATAGGGTCCTGT	C	CTTACCTTAAGATTCAGATA	0.938
nad4	Lavandula_angustifolia	2006	669	2	CAT->ATT	His->Ile	AACCACCGATTTACAAATTT	C	ATTAACCACAGAATTTAGTG	0.998
nad4	Lavandula_angustifolia	2057	686	2	CTT->TTT	Leu->Phe	AATCTTTCTATGGATTGCTT	C	TTTCGCCTCTTTCGCCGTCA	0.999
nad4	Lavandula_angustifolia	2165	722	2	CTT->TTT	Leu->Phe	CGTCATCTTGGCAGGAATTC	C	TTTAAAATTGGGAACCTACG	0.999
nad4	Lavandula_angustifolia	2234	745	2	CCA->CAC	Pro->His	TCCCGAAGCGACACTTTGTT	C	CACTCCTTTCATTTATACTC	0.995
nad4	Lavandula_angustifolia	2254	752	1	CCA->CAA	Pro->Gln	CCACTCCTTTCATTTATACT	C	CAAGCGCGATTGCTATAATA	0.979
nad4	Lavandula_angustifolia	2255	752	2	CAA->AAG	Gln->Lys	CACTCCTTTCATTTATACTC	C	AAGCGCGATTGCTATAATAT	1
nad4	Lavandula_angustifolia	2285	762	2	CGA->GAC	Arg->Asp	TGCTATAATATATACTTCCT	C	GACCACTTTAAGACAGATCG	1
nad4	Lavandula_angustifolia	4930	1644	1	CTA->TAC	Leu->Tyr	AGGGAATTGGAGGTAGCATT	C	TACCGATGTCAAGTCATGGA	0.989
nad4	Lavandula_angustifolia	4934	1645	2	CGA->GAT	Arg->Asp	AATTGGAGGTAGCATTCTAC	C	GATGTCAAGTCATGGACTGG	1
nad4	Lavandula_angustifolia	4940	1647	2	CAA->AAG	Gln->Lys	AGGTAGCATTCTACCGATGT	C	AAGTCATGGACTGGTTTCTT	0.999
nad4	Lavandula_angustifolia	5025	1675	3	CGG->GGA	Arg->Gly	ACTCGACTTGTTAGATATTA	C	GGAGGTTCAGTGAGCACCAT	0.906
nad4	Lavandula_angustifolia	5033	1678	2	CAG->AGT	Gln->Ser	TGTTAGATATTACGGAGGTT	C	AGTGAGCACCATGCCGAATC	0.999
nad4	Lavandula_angustifolia	5053	1685	1	CTC->TCC	Leu->Ser	CAGTGAGCACCATGCCGAAT	C	TCCCTACCATTTTCTTCTCT	0.995
nad4	Lavandula_angustifolia	5056	1686	1	CCT->CTA	Pro->Leu	TGAGCACCATGCCGAATCTC	C	CTACCATTTTCTTCTCTTCC	1
nad4	Lavandula_angustifolia	5072	1691	2	CTT->TTC	Leu->Phe	TCTCCCTACCATTTTCTTCT	C	TTCCACTTTGGCCAATATGA	0.996
nad4	Lavandula_angustifolia	5075	1692	2	CCA->CAC	Pro->His	CCCTACCATTTTCTTCTCTT	C	CACTTTGGCCAATATGAGTT	0.992
nad4	Lavandula_angustifolia	5096	1699	2	CAC->ACC	His->Thr	CACTTTGGCCAATATGAGTT	C	ACCTGGTACTAGCAGTTTTA	1
nad4	Lavandula_angustifolia	5231	1744	2	CGG->GGT	Arg->Gly	CCTTTGGCTATATAATCGTG	C	GGTTTCTGGGAATTTAAAAC	0.992
nad4	Lavandula_angustifolia	5279	1760	2	CAA->AAA	Gln->Lys	CCTCCATAAATTCTCCGATC	C	AAATGGCAGAGAAGTTTCCA	0.995
nad4	Lavandula_angustifolia	5297	1766	2	CCA->CAT	Pro->His	TCCAAATGGCAGAGAAGTTT	C	CATATTTATACCTTTTCTTG	0.999
nad4	Lavandula_angustifolia	6777	2259	3	CTC->TCA	Leu->Ser	CGTAGTAATAGTGGGCGGGT	C	TCATGAGATCTATGCCGGCC	0.912
nad4	Lavandula_angustifolia	7417	2473	1	CTC->TCT	Leu->Ser	TTTATTTTATGCATTTCATT	C	TCTATTTGGCCCACTTCAAA	0.979
nad4	Lavandula_angustifolia	8153	2718	2	CAC->ACC	His->Thr	TACTTGTTTGGATGGGTGTT	C	ACCCCAAAGTGTTCCCGGAC	0.997
nad4	Lavandula_angustifolia	8169	2723	3	CGG->GGA	Arg->Gly	TGTTCACCCCAAAGTGTTCC	C	GGACTGCATGCATACATCCG	0.998
nad4L	Lavandula_angustifolia	41	14	2	CTA->TAT	Leu->Tyr	TACATTTTCTATGATCATCT	C	TATTTCAGGTATTCGGGGAA	0.997
nad4L	Lavandula_angustifolia	47	16	2	CAG->AGG	Gln->Arg	TTCTATGATCATCTCTATTT	C	AGGTATTCGGGGAATCCTCC	0.998
nad4L	Lavandula_angustifolia	55	19	1	CGG->GGG	Arg->Gly	TCATCTCTATTTCAGGTATT	C	GGGGAATCCTCCTTAATAGA	0.992
nad4L	Lavandula_angustifolia	86	29	2	CTA->TAT	Leu->Tyr	CCTTAATAGACGAAATATTC	C	TATTATGTCAATGCCAATTG	0.982
nad4L	Lavandula_angustifolia	95	32	2	CAA->AAT	Gln->Asn	ACGAAATATTCCTATTATGT	C	AATGCCAATTGAATCAATGT	1
nad4L	Lavandula_angustifolia	100	34	1	CCA->CAA	Pro->Gln	ATATTCCTATTATGTCAATG	C	CAATTGAATCAATGTTATTA	1
nad4L	Lavandula_angustifolia	110	37	2	CAA->AAT	Gln->Asn	TATGTCAATGCCAATTGAAT	C	AATGTTATTAGCTGTGAATT	0.999
nad4L	Lavandula_angustifolia	131	44	2	CGA->GAA	Arg->Glu	AATGTTATTAGCTGTGAATT	C	GAACTTTTTGGTATTTTCCG	1
nad4L	Lavandula_angustifolia	158	53	2	CGG->GGA	Arg->Gly	TTTGGTATTTTCCGTTTCTT	C	GGATGATATGATGGGTCAAT	1
nad4L	Lavandula_angustifolia	179	60	2	CAT->ATT	His->Ile	GGATGATATGATGGGTCAAT	C	ATTTGCTTCATTGGTTTCAA	1
nad4L	Lavandula_angustifolia	188	63	2	CAT->ATT	His->Ile	GATGGGTCAATCATTTGCTT	C	ATTGGTTTCAACGGTGGCAG	1
nad4L	Lavandula_angustifolia	197	66	2	CAA->AAC	Gln->Asn	ATCATTTGCTTCATTGGTTT	C	AACGGTGGCAGCTGCGGAAT	0.998
nad4L	Lavandula_angustifolia	281	94	2	CTA->TAT	Leu->Tyr	AGGGACTATTGCTGTAGAAT	C	TATTAATAGCATTCAAGGTT	0.999
nad5	Lavandula_angustifolia	155	52	2	CGG->GGG	Arg->Gly	TGCTTTTTATGAAGTCGCAC	C	GGGAGCTAGTGCTTGCTATC	1
nad5	Lavandula_angustifolia	1043	348	2	CCG->CGT	Pro->Arg	CTCGTAATTCACTTCTGACC	C	CGTGTTCGATAGCCCGACCG	0.909
nad5	Lavandula_angustifolia	1058	353	2	CGA->GAC	Arg->Asp	TGACCCCGTGTTCGATAGCC	C	GACCGTAGTGATGTTAATTG	0.999
nad5	Lavandula_angustifolia	1175	392	2	CTA->TAC	Leu->Tyr	TATGTGTTATTTATCCATTT	C	TACTTTTTTTATGCCAATGT	0.999
nad5	Lavandula_angustifolia	1190	397	2	CAA->AAT	Gln->Asn	CATTTCTACTTTTTTTATGC	C	AATGTTGGTGACTGGAGATA	0.998
nad5	Lavandula_angustifolia	1214	405	2	CTC->TCT	Leu->Ser	GTTGGTGACTGGAGATAACT	C	TCTTCAATTATTCCTGGGAT	1
nad5	Lavandula_angustifolia	1355	452	2	CTG->TGG	Leu->Trp	AGGTGATTTTGGATTAGCTC	C	TGGGATTTCGGGTTGTTTTA	0.999
nad5	Lavandula_angustifolia	1364	455	2	CGG->GGG	Arg->Gly	TGGATTAGCTCCTGGGATTT	C	GGGTTGTTTTACTCTCTTTC	0.999
nad5	Lavandula_angustifolia	1424	475	2	CCC->CCC	Pro->Pro	TATTTTTGCTTGTGCTAGTG	C	CCCCAGAAATTCTTGGATTT	0.981
nad5	Lavandula_angustifolia	1445	482	2	CTT->TTG	Leu->Leu	CCCCAGAAATTCTTGGATTT	C	TTGCAATATGAGATTGAATG	0.999
nad5	Lavandula_angustifolia	1492	498	1	CTT->TTA	Leu->Leu	CTCTTATTTGTATTTTACTT	C	TTATTGGTGCTGTTGGGAAA	1
nad5	Lavandula_angustifolia	1529	510	2	CGC->GCA	Arg->Ala	GAAATCTGCACAGATAGGAT	C	GCATACTTGGTCACCCGATG	0.999
nad5	Lavandula_angustifolia	1541	514	2	CAC->ACC	His->Thr	GATAGGATCGCATACTTGGT	C	ACCCGATGCTATGGAGGGTC	1
nad5	Lavandula_angustifolia	1651	551	1	CCG->CGC	Pro->Arg	GCTCCCCTTTATTTGAATAC	C	CGCCTACGGCTTTGATTGTT	1
nad5	Lavandula_angustifolia	2126	709	2	CAC->ACT	His->Thr	TTCTTATTACTCTTTTCGTT	C	ACTTTTTCTAACATTTCTAG	0.999
nad5	Lavandula_angustifolia	2306	769	2	CCT->CTT	Pro->Leu	CAATTTTTGGGCCAATTCCC	C	CTTCGTACTACCAAAAAATG	0.999
nad5	Lavandula_angustifolia	2366	789	2	CCA->CAA	Pro->Gln	GTTTGCTGCTCCAACCATTA	C	CAAACTAATACCTATTCCGT	0.995
nad5	Lavandula_angustifolia	2384	795	2	CGT->GTT	Arg->Val	TACCAAACTAATACCTATTC	C	GTTTAGTACTTCAGGTGCTT	1
nad5	Lavandula_angustifolia	2396	799	2	CAG->AGG	Gln->Arg	ACCTATTCCGTTTAGTACTT	C	AGGTGCTTCTGTTGCGTATA	0.998
nad5	Lavandula_angustifolia	2405	802	2	CTG->TGT	Leu->Cys	GTTTAGTACTTCAGGTGCTT	C	TGTTGCGTATAATGTAAATT	0.976
nad5	Lavandula_angustifolia	2426	809	2	CCG->CGT	Pro->Arg	TGTTGCGTATAATGTAAATT	C	CGTAGCGGATCAATTCCAAC	0.999
nad5	Lavandula_angustifolia	3385	1129	1	CCT->CTA	Pro->Leu	GATTGGGATCCCTATTCATT	C	CTAGATTCCCGTCACTACGG	0.926
nad5	Lavandula_angustifolia	3757	1253	1	CAA->AAC	Gln->Asn	CTTTGCAATGTTACTTGGTT	C	AACTCTATTTGTGACCTTTT	0.998
nad5	Lavandula_angustifolia	3778	1260	1	CTC->TCG	Leu->Ser	AACTCTATTTGTGACCTTTT	C	TCGTATGTGGGACTCTCTAT	0.999
nad5	Lavandula_angustifolia	3780	1260	3	CGT->GTA	Arg->Val	CTCTATTTGTGACCTTTTCT	C	GTATGTGGGACTCTCTATCT	0.999
nad5	Lavandula_angustifolia	3820	1274	1	CGT->GTC	Arg->Val	TTCTTGGGTAGATAATCGAT	C	GTCTTTCATTTGGATAGTGA	0.991
nad5	Lavandula_angustifolia	3843	1281	3	CGT->GTT	Arg->Val	CTTTCATTTGGATAGTGAGT	C	GTTTTTATAATAATAAGTCA	0.992
nad6	Lavandula_angustifolia	26	9	2	CTG->TGC	Leu->Cys	ACTTTCTGTTTTGTCGAGCC	C	TGCTTTGGTCTCTGGTTTGA	0.999
nad6	Lavandula_angustifolia	88	30	1	CCC->CCA	Pro->Pro	CGGTACATTCCGTTTTGTTT	C	CCATCCCAGTATTTCGCAAT	0.959
nad6	Lavandula_angustifolia	89	30	2	CCA->CAT	Pro->His	GGTACATTCCGTTTTGTTTC	C	CATCCCAGTATTTCGCAATA	0.998
nad6	Lavandula_angustifolia	95	32	2	CAG->AGT	Gln->Ser	TTCCGTTTTGTTTCCCATCC	C	AGTATTTCGCAATACTTCCG	0.987
nad6	Lavandula_angustifolia	103	35	1	CGC->GCA	Arg->Ala	TGTTTCCCATCCCAGTATTT	C	GCAATACTTCCGGTTTACTT	0.998
nad6	Lavandula_angustifolia	161	54	2	CAG->AGT	Gln->Ser	CTTTTTCGCTATGATCTTCC	C	AGTAGTTCATATAGGAGCTA	0.999
nad6	Lavandula_angustifolia	169	57	1	CAT->ATA	His->Ile	CTATGATCTTCCCAGTAGTT	C	ATATAGGAGCTATAGCCGTT	1
nad6	Lavandula_angustifolia	191	64	2	CAT->ATT	His->Ile	TATAGGAGCTATAGCCGTTT	C	ATTCCTATTCGTTGTTATGA	0.999
nad6	Lavandula_angustifolia	463	155	1	CCT->CTA	Pro->Leu	ATTTCGTCTGGTTTTTGGTT	C	CTAGTCTTATTTTATTAGTA	0.996
nad6	Lavandula_angustifolia	569	190	2	CTA->TAG	Leu->Stop	CCGACGAAATGCTATTGATT	C	TAGGAGGACTATAATGAGGA	1
nad7	Lavandula_angustifolia	45	15	3	CGG->GGA	Arg->Gly	CAAAATTTCACTTTGAATTT	C	GGACCTCAACATCCTGCTGC	0.994
nad7	Lavandula_angustifolia	77	26	2	CAC->ACG	His->Thr	TCCTGCTGCTCATGGTGTTT	C	ACGATTAGTATTGGAAATGA	0.999
nad7	Lavandula_angustifolia	137	46	2	CAC->ACT	His->Thr	TGCGGAACCACATATTGGAT	C	ACTCCAGTGCGGCACGAAGC	0.997
nad7	Lavandula_angustifolia	1255	419	1	CCG->CGA	Pro->Arg	ACCTATCTACAACTACATCC	C	CGAGCGGCAGTCAAACGGGG	0.937
nad7	Lavandula_angustifolia	2150	717	2	CTA->TAC	Leu->Tyr	GAACGCGCCACCTAGGAGCC	C	TACTCATATTCCAAAGGCGA	0.988
nad7	Lavandula_angustifolia	2155	719	1	CAT->ATA	His->Ile	CGCCACCTAGGAGCCCTACT	C	ATATTCCAAAGGCGACCAGC	0.94
nad7	Lavandula_angustifolia	2414	805	2	CAT->ATT	His->Ile	TGATGGCCCAAGAACACGCT	C	ATTCTTCAGCCGTAGAGAGA	0.999
nad7	Lavandula_angustifolia	2421	807	3	CAG->AGC	Gln->Ser	CCAAGAACACGCTCATTCTT	C	AGCCGTAGAGAGACTTTTGA	0.993
nad7	Lavandula_angustifolia	2486	829	2	CGT->GTG	Arg->Val	AATATATACGAGTGTTATTC	C	GTGAAATAACTCGAATTTCA	0.997
nad7	Lavandula_angustifolia	2505	835	3	CAA->AAA	Gln->Lys	CCGTGAAATAACTCGAATTT	C	AAATCATTCACTTGCTTTAA	0.999
nad7	Lavandula_angustifolia	2514	838	3	CAC->ACT	His->Thr	AACTCGAATTTCAAATCATT	C	ACTTGCTTTAACTACTCATG	0.999
nad7	Lavandula_angustifolia	2553	851	3	CAA->AAC	Gln->Asn	TGCTATGGATGTGGGAGCAT	C	AACTCCGTTCCTGTGGGCTT	1
nad7	Lavandula_angustifolia	2748	916	3	CAA->AAC	Gln->Asn	CGACGAATTAGAAGAGATGT	C	AACCGGCAACCGTATCTGGA	1
nad7	Lavandula_angustifolia	2894	965	2	CAT->ATG	His->Met	GAGCAGCACCTTACGATGTT	C	ATGACCAATTGGATCCTGAC	1
nad7	Lavandula_angustifolia	2909	970	2	CCT->CTG	Pro->Leu	ATGTTCATGACCAATTGGAT	C	CTGACGTACCAGTAGGTACC	0.999
nad7	Lavandula_angustifolia	2910	970	3	CTG->TGA	Leu->Stop	TGTTCATGACCAATTGGATC	C	TGACGTACCAGTAGGTACCA	0.999
nad7	Lavandula_angustifolia	2939	980	2	CGC->GCT	Arg->Ala	CAGTAGGTACCAGAGGAGAT	C	GCTATGATCGTTACTGTATT	1
nad7	Lavandula_angustifolia	3304	1102	1	CGG->GGA	Arg->Gly	GCGCTTCGCTTCCGGTTCTT	C	GGAAGAATCCACTTACGTCT	0.922
nad7	Lavandula_angustifolia	4432	1478	1	CTC->TCA	Leu->Ser	GGATCATCGGTCTACTCTAC	C	TCAATTCACCATTTCGAACC	0.933
nad7	Lavandula_angustifolia	4452	1484	3	CTT->TTA	Leu->Leu	CTCAATTCACCATTTCGAAC	C	TTATACAGAAGGGTTTTCCG	0.996
nad7	Lavandula_angustifolia	4558	1520	1	CTA->TAC	Leu->Tyr	AGTAATGGAAGCAATCGTCC	C	TACCGTCGTAAAATAAGAGC	0.966
nad7	Lavandula_angustifolia	4565	1522	2	CGT->GTA	Arg->Val	GAAGCAATCGTCCCTACCGT	C	GTAAAATAAGAGCACCTGGC	0.998
nad7	Lavandula_angustifolia	4596	1532	3	CAC->ACA	His->Thr	AGCACCTGGCTTTGCCCATT	C	ACAAGGACTCGATTCTATGT	0.999
nad7	Lavandula_angustifolia	4611	1537	3	CTA->TAT	Leu->Tyr	CCATTCACAAGGACTCGATT	C	TATGTCCAAACATCACATGC	0.999
nad7	Lavandula_angustifolia	4632	1544	3	CAG->AGC	Gln->Ser	TATGTCCAAACATCACATGC	C	AGCAGATGTGGTCACCATCA	1
nad7	Lavandula_angustifolia	4645	1549	1	CAC->ACC	His->Thr	CACATGCCAGCAGATGTGGT	C	ACCATCATAGGTACTCAAGA	0.941
nad7	Lavandula_angustifolia	4674	1558	3	CTG->TGG	Leu->Trp	AGGTACTCAAGATATTGTGT	C	TGGAGAGGTGGATAGATAGN	1
nad9	Lavandula_angustifolia	92	31	2	CTG->TGA	Leu->Stop	ATCGGAACATGGGAATAGAT	C	TGATACCAATACGGACTACC	0.996
nad9	Lavandula_angustifolia	113	38	2	CAT->ATT	His->Ile	TGATACCAATACGGACTACC	C	ATTTCAATTGTTGTGCTTTC	1
nad9	Lavandula_angustifolia	167	56	2	CGA->GAT	Arg->Asp	CTATACAAGGGTTCAAGTTT	C	GATCGATATTTGCGGAGTTG	0.998
nad9	Lavandula_angustifolia	298	100	1	CCG->CGG	Pro->Arg	ACGAAGTAACACGAATATCT	C	CGGTAGTAAGTCTATTTCCA	0.998
nad9	Lavandula_angustifolia	328	110	1	CGG->GGT	Arg->Gly	GTCTATTTCCATCAGCCGGC	C	GGTGGGAGCGAGAAGTTTGG	1
nad9	Lavandula_angustifolia	368	123	2	CCA->CAT	Pro->His	GGATATGTTTGGTGTTTCTT	C	CATCAATCATCCGGATCTAC	1
nad9	Lavandula_angustifolia	398	133	2	CAA->AAC	Gln->Asn	TCCGGATCTACGCCGTATAT	C	AACAGATTATGGTTTCGAGG	0.998
nad9	Lavandula_angustifolia	439	147	1	CTT->TTC	Leu->Phe	GTCATCCATTACGAAAAGAC	C	TTCCTCTGAGTGGATATGTG	0.998
rpl10	Lavandula_angustifolia	101	34	2	CAA->AAC	Gln->Asn	CTCATTCCATTCCAGTGGCT	C	AACCAGTAACCAATGGCGAA	0.989
rpl10	Lavandula_angustifolia	134	45	2	CAT->ATG	His->Met	ATGGCGAAAACTCAAAAATC	C	ATGGTTTCCCGGTAGAACCC	0.994
rpl10	Lavandula_angustifolia	180	60	3	CGG->GGA	Arg->Gly	CACCCAAGTTGTTTCGGAAC	C	GGAAAAAAGAAGTGGTTTTT	0.903
rpl16	Lavandula_angustifolia	102	34	3	CAC->ACT	His->Thr	CTTGGTTTTGGAAGATATGG	C	ACTAAAAGTTGTAGAGCAGG	0.977
rpl16	Lavandula_angustifolia	104	35	2	CTA->TAA	Leu->Stop	TGGTTTTGGAAGATATGGCA	C	TAAAAGTTGTAGAGCAGGTC	1
rpl16	Lavandula_angustifolia	321	107	3	CAC->ACG	His->Thr	GGTTGGATTGCTCGTGTGTC	C	ACGGGACAAATCCTATTTGA	0.913
rpl16	Lavandula_angustifolia	407	136	2	CGT->GTC	Arg->Val	AGCGGCGCATAAACTATGTT	C	GTCAACCAAGTTTGTTCAGT	0.998
rpl5	Lavandula_angustifolia	35	12	2	CAC->ACG	His->Thr	TTTTCATTACGAAGATGTAT	C	ACGTCAGGATCCGTTGCTCA	0.99
rpl5	Lavandula_angustifolia	47	16	2	CGT->GTT	Arg->Val	AGATGTATCACGTCAGGATC	C	GTTGCTCAAACTGAATCACG	0.998
rpl5	Lavandula_angustifolia	64	22	1	CAC->ACG	His->Thr	ATCCGTTGCTCAAACTGAAT	C	ACGCCAACGTTATGAAAGTT	0.936
rpl5	Lavandula_angustifolia	160	54	1	CCG->CGT	Pro->Arg	GAAAATTGGCTATGGAGATT	C	CGTGCGGTCAGAAATGTTTA	0.929
rpl5	Lavandula_angustifolia	509	170	2	CAC->ACC	His->Thr	CACACAAGATGAGACTTTAC	C	ACCGTGGAGCGGCTTTTTGC	0.994
rpl5	Lavandula_angustifolia	512	171	2	CGT->GTG	Arg->Val	ACAAGATGAGACTTTACCAC	C	GTGGAGCGGCTTTTTGCAAA	0.999
rps10	Lavandula_angustifolia	40	14	1	CAC->ACC	His->Thr	TAGTAATGAAATCTTTTAAT	C	ACCCGCTTCCGCCTTACACA	0.965
rps10	Lavandula_angustifolia	214	72	1	CGG->GGT	Arg->Gly	AATTGCGCAAGAAGTTCTTT	C	GGTTAAAACGCCGTGCGACT	0.957
rps10	Lavandula_angustifolia	1493	498	2	CGG->GGA	Arg->Gly	ATTTTCTTGCAAGACCCGTT	C	GGATAAGGGAAAACTCCAGA	0.998
rps10	Lavandula_angustifolia	1522	508	1	CGA->GAN	Arg->NA	GAAAACTCCAGAGATTGCTT	C	GANNNNNNNNNNNNNNNNNN	0.911
rps12	Lavandula_angustifolia	104	35	2	CGC->GCG	Arg->Ala	CCAGAAGGAAGGAGTATGCC	C	GCGTGTTTCAACGAGAACAC	1
rps12	Lavandula_angustifolia	196	66	1	CAC->ACA	His->Thr	ATAAACATGATATATTTGCT	C	ACATTCCAGGCGAAGGTCAT	0.99
rps12	Lavandula_angustifolia	221	74	2	CGC->GCA	Arg->Ala	TCCAGGCGAAGGTCATAATT	C	GCAGGAACATTCTAAGGTCT	0.998
rps12	Lavandula_angustifolia	284	95	2	CCC->CCA	Pro->Pro	AGATTTGCCAGGTGTGAAAT	C	CCATTGTATTCGAGGAGTCA	0.999
rps13	Lavandula_angustifolia	56	19	2	CAA->AAC	Gln->Asn	TAAACAAGTAAGAATTGCCT	C	AACAAAAATTTATGGAATTG	0.985
rps13	Lavandula_angustifolia	100	34	1	CGT->GTT	Arg->Val	TTAAAAAAGCCATTCAGGTT	C	GTTATCGATTAGGTATCAGT	0.997
rps13	Lavandula_angustifolia	287	96	2	CGC->GCC	Arg->Ala	AATTCGTCATCAAGATGGAT	C	GCCCTTACGCGGTCAACGAA	0.999
rps3	Lavandula_angustifolia	212	71	2	CAC->ACT	His->Thr	CTTCTATTCGGCTAGAAGAC	C	ACTGAAAGACACCCAGGACT	0.936
rps3	Lavandula_angustifolia	563	188	2	CGG->GGC	Arg->Gly	AAGAAGAGACATTTCTCGCT	C	GGCGCCTAAAGCGCACTATG	0.936
rps3	Lavandula_angustifolia	1206	402	3	CCT->CTA	Pro->Leu	AAGAATCATATCATTGATTC	C	CTATGCTGTCAATTTATTAT	0.986
rps3	Lavandula_angustifolia	1584	528	3	CCA->CAC	Pro->His	CAAGAAGGAAGCGGCTCTTC	C	CACGGCGGAGTCACCATTGA	0.906
rps3	Lavandula_angustifolia	1628	543	2	CAC->ACT	His->Thr	TATTTATTATTATGGGAAAT	C	ACTGTATCAAGATCTCAATC	0.994
rps3	Lavandula_angustifolia	2048	683	2	CAC->ACT	His->Thr	AAAGAAGAATCTTTCTAAAT	C	ACTTCGGGTCAGCGGGGCCT	0.986
rps3	Lavandula_angustifolia	2249	750	2	CGG->GGT	Arg->Gly	GCGCTCTTCCTTGAATTATT	C	GGTCATGCAATACTTATTGA	0.989
rps3	Lavandula_angustifolia	2426	809	2	CGA->GAC	Arg->Asp	CGCTTTTTTTGTAGAAAGCT	C	GACCAGCGAGAAAAAGTGTT	0.972
rps3	Lavandula_angustifolia	2567	856	2	CAA->AAG	Gln->Lys	CGGTGCTACCTTTTTTTTTC	C	AAGGGATGGGGTTGGGGTGT	0.992
rps3	Lavandula_angustifolia	2900	967	2	CGA->GAT	Arg->Asp	TGTTTATCAAAGTGCTTCTC	C	GATTGCTCAAGACATCTCTT	1
rps3	Lavandula_angustifolia	3094	1032	1	CGT->GTA	Arg->Val	GAAAGTATGGAAAAATATCT	C	GTAATGTATTTAACCAGAAA	0.999
rps3	Lavandula_angustifolia	3127	1043	1	CCT->CTG	Pro->Leu	ACCAGAAAATCGATTATGCT	C	CTGCGGAAGTATCTACTCGT	0.992
rps4	Lavandula_angustifolia	193	65	1	CAT->ATG	His->Met	CACGAAAGTTGTCCCTTTTT	C	ATGGAGATTTACCCATCACA	0.924
rps4	Lavandula_angustifolia	263	88	2	CAG->AGA	Gln->Arg	TATCCCCTTTCTACTCAATC	C	AGAAACAAGATCGGACGTTA	0.982
rps4	Lavandula_angustifolia	275	92	2	CGG->GGA	Arg->Gly	ACTCAATCCAGAAACAAGAT	C	GGACGTTATTCCGGTTCGTC	0.997
rps4	Lavandula_angustifolia	287	96	2	CGG->GGT	Arg->Gly	AACAAGATCGGACGTTATTC	C	GGTTCGTCTCCATTTTCGTG	0.999
rps4	Lavandula_angustifolia	304	102	1	CGT->GTG	Arg->Val	TTCCGGTTCGTCTCCATTTT	C	GTGAAACTATTCCTCAAGCA	0.984
rps4	Lavandula_angustifolia	332	111	2	CGA->GAT	Arg->Asp	TATTCCTCAAGCAAGGCAGC	C	GATCAGTCATCGAAGGGTTT	0.999
rps4	Lavandula_angustifolia	473	158	2	CAG->AGT	Gln->Ser	ATCTTTCTATATCGAAATAT	C	AGTTGAAAAATTCATAGGAA	0.994
rps4	Lavandula_angustifolia	902	301	2	CGG->GGA	Arg->Gly	AGAAATACCTACTCATTATT	C	GGAGGTGAATCATAGAACAC	0.998
rps4	Lavandula_angustifolia	913	305	1	CAT->ATA	His->Ile	CTCATTATTCGGAGGTGAAT	C	ATAGAACACCAAAAGCTGTG	0.991
rps4	Lavandula_angustifolia	923	308	2	CAA->AAA	Gln->Lys	GGAGGTGAATCATAGAACAC	C	AAAAGCTGTGGTATCTTATG	1
rps4	Lavandula_angustifolia	938	313	2	CTT->TTA	Leu->Leu	AACACCAAAAGCTGTGGTAT	C	TTATGGACCTAACATAGGTC	0.999
rps4	Lavandula_angustifolia	989	330	2	CAA->AAA	Gln->Lys	CGACATAAGATTGAAAGATC	C	AAACCTTCTTCTTCGGAGCG	0.993
rps4	Lavandula_angustifolia	1003	335	1	CGG->GGA	Arg->Gly	AAGATCCAAACCTTCTTCTT	C	GGAGCGGAAACGAACGTGGC	0.996
rps7	Lavandula_angustifolia	116	39	2	CAG->AGC	Gln->Ser	TTATCAAACTTTTCATCGTC	C	AGCTCGAACTGAAGGCGATG	0.993
sdh4	Lavandula_angustifolia	29	10	2	CGG->GGT	Arg->Gly	GGCATTTTGTAGACGTGGTT	C	GGTTATTCCCATTTGTCTCT	1
sdh4	Lavandula_angustifolia	39	13	3	CAT->ATT	His->Ile	AGACGTGGTTCGGTTATTCC	C	ATTTGTCTCTATCTATTGGT	1
sdh4	Lavandula_angustifolia	122	41	2	CCG->CGG	Pro->Arg	AAGCTCGAAGACAAAGAGAA	C	CGGGCTTTTCCAAAGAATTA	0.973
sdh4	Lavandula_angustifolia	155	52	2	CAC->ACT	His->Thr	AAGAATTACTGCAGCTTTCC	C	ACTCCCTTTGATTATCATAT	0.993
atp4	Rotheca_serrata	59	20	2	CTA->TAT	Leu->Tyr	GCTATTTGCTGCTATTCTAT	C	TATTTGTGCATCAAGTTCGA	0.998
atp4	Rotheca_serrata	71	24	2	CAA->AAG	Gln->Lys	TATTCTATCTATTTGTGCAT	C	AAGTTCGAAGAAGATCTCAA	0.997
atp4	Rotheca_serrata	89	30	2	CAA->AAT	Gln->Asn	ATCAAGTTCGAAGAAGATCT	C	AATCTATAATGAAGAAATGA	1
atp4	Rotheca_serrata	118	40	1	CGT->GTT	Arg->Val	ATGAAGAAATGATAGTAGCT	C	GTTGTTTTATAGGCTTTATC	0.974
atp4	Rotheca_serrata	215	72	2	CGC->GCA	Arg->Ala	CCAGGCTATTCAGGAAGAAT	C	GCAGCAATTCCCCAATCCTA	0.998
atp4	Rotheca_serrata	227	76	2	CCA->CAA	Pro->Gln	GGAAGAATCGCAGCAATTCC	C	CAATCCTAACGAAGTAGTTC	0.999
atp4	Rotheca_serrata	248	83	2	CTC->TCC	Leu->Ser	CAATCCTAACGAAGTAGTTC	C	TCCGGAATCCAATGAACAAC	1
atp4	Rotheca_serrata	250	84	1	CCG->CGG	Pro->Arg	ATCCTAACGAAGTAGTTCCT	C	CGGAATCCAATGAACAACAA	0.903
atp4	Rotheca_serrata	251	84	2	CGG->GGA	Arg->Gly	TCCTAACGAAGTAGTTCCTC	C	GGAATCCAATGAACAACAAC	1
atp4	Rotheca_serrata	395	132	2	CAG->AGC	Gln->Ser	CCGAAACCTAAATGTTAAGT	C	AGCAACACTTCCAAATGCCA	0.999
atp4	Rotheca_serrata	407	136	2	CAA->AAA	Gln->Lys	TGTTAAGTCAGCAACACTTC	C	AAATGCCACTTCTTCCCGTC	0.993
atp4	Rotheca_serrata	416	139	2	CTT->TTC	Leu->Phe	AGCAACACTTCCAAATGCCA	C	TTCTTCCCGTCGCATCCGTC	0.987
atp6	Rotheca_serrata	37	13	1	CCA->CAT	Pro->His	TTGATTTCTCATTCACAAAT	C	CATCTTTGTTTATGCTACTC	0.977
atp6	Rotheca_serrata	116	39	2	CAG->AGT	Gln->Ser	TAAGAAGGGAGGAGGAAAGT	C	AGTACCAAATGCTTGGCAAT	0.989
atp6	Rotheca_serrata	167	56	2	CGA->GAA	Arg->Glu	GCTTCTTTATGATTTCGTGC	C	GAACCTGGTAAACGAACAAA	1
atp6	Rotheca_serrata	236	79	2	CGG->GGT	Arg->Gly	AAAGTTTTTCCCTTGCATCT	C	GGTTACTTTTACTTTTTCGT	0.998
atp6	Rotheca_serrata	254	85	2	CGT->GTT	Arg->Val	CTCGGTTACTTTTACTTTTT	C	GTTATTTCGTAATCTGCAGG	0.991
atp6	Rotheca_serrata	262	88	1	CGT->GTA	Arg->Val	CTTTTACTTTTTCGTTATTT	C	GTAATCTGCAGGGTATGATA	1
atp6	Rotheca_serrata	401	134	2	CAT->ATT	His->Ile	ACTTCATTTTTTAAGCTTCT	C	ATTACCCGCAGGAGTCCCAC	0.999
atp6	Rotheca_serrata	460	154	1	CCT->CTC	Pro->Leu	TAGTACTCCTTGAGCTAATC	C	CTCATTGTTTTCGCGCATTA	0.999
atp6	Rotheca_serrata	463	155	1	CAT->ATT	His->Ile	TACTCCTTGAGCTAATCCCT	C	ATTGTTTTCGCGCATTAAGC	1
atp8	Rotheca_serrata	240	80	3	CAG->AGT	Gln->Ser	GGTGTATCCTATATGTACTC	C	AGTTTATTCGAAGTATCCCA	0.99
atp9	Rotheca_serrata	96	32	3	CCA->CAT	Pro->His	AATGTCTTTAGTTCTTTGAT	C	CATTCTGTTGCACGAAATCC	0.972
atp9	Rotheca_serrata	212	71	2	CAT->ATT	His->Ile	AATGATGGCCTTTTTGATCT	C	ATTCGTGTTCTAANNNNNNN	0.998
ccmB	Rotheca_serrata	28	10	1	CAT->ATA	His->Ile	GACTCTTTCTTGAACTATAT	C	ATAAACAGATCTTCTCCTCT	0.985
ccmB	Rotheca_serrata	80	27	2	CGT->GTA	Arg->Val	GAGTTTTTCTCTATTCCTCT	C	GTATATCGTCGTAACGCCCT	0.982
ccmB	Rotheca_serrata	87	29	3	CGT->GTC	Arg->Val	TCTCTATTCCTCTCGTATAT	C	GTCGTAACGCCCTTAATGCT	0.982
ccmB	Rotheca_serrata	128	43	2	CAT->ATG	His->Met	AGGTTTTGAAAAAGACTTTT	C	ATGTCATTCCCATTTAGGTC	0.998
ccmB	Rotheca_serrata	137	46	2	CCC->CCA	Pro->Pro	AAAAGACTTTTCATGTCATT	C	CCATTTAGGTCCGATTCGGA	0.988
ccmB	Rotheca_serrata	148	50	1	CCG->CGA	Pro->Arg	CATGTCATTCCCATTTAGGT	C	CGATTCGGATCCCTCCGTTG	0.989
ccmB	Rotheca_serrata	149	50	2	CGA->GAT	Arg->Asp	ATGTCATTCCCATTTAGGTC	C	GATTCGGATCCCTCCGTTGT	0.996
ccmB	Rotheca_serrata	154	52	1	CGG->GGA	Arg->Gly	ATTCCCATTTAGGTCCGATT	C	GGATCCCTCCGTTGTTTCCT	0.978
ccmB	Rotheca_serrata	160	54	1	CCT->CTC	Pro->Leu	ATTTAGGTCCGATTCGGATC	C	CTCCGTTGTTTCCTTTTCCT	0.992
ccmB	Rotheca_serrata	164	55	2	CGT->GTT	Arg->Val	AGGTCCGATTCGGATCCCTC	C	GTTGTTTCCTTTTCCTTCCG	0.99
ccmB	Rotheca_serrata	172	58	1	CCT->CTT	Pro->Leu	TTCGGATCCCTCCGTTGTTT	C	CTTTTCCTTCCGCACCTTTT	0.99
ccmB	Rotheca_serrata	179	60	2	CTT->TTC	Leu->Phe	CCCTCCGTTGTTTCCTTTTC	C	TTCCGCACCTTTTCCTCGAA	0.97
ccmB	Rotheca_serrata	193	65	1	CCT->CTC	Pro->Leu	CTTTTCCTTCCGCACCTTTT	C	CTCGAAATGAGAAAGAAGAT	0.984
ccmB	Rotheca_serrata	194	65	2	CTC->TCG	Leu->Ser	TTTTCCTTCCGCACCTTTTC	C	TCGAAATGAGAAAGAAGATG	0.999
ccmB	Rotheca_serrata	245	82	2	CTT->TTG	Leu->Leu	ATTGTATTATTTAAGTGCTT	C	TTGCTTTCAAAAAATCCTAC	0.994
ccmB	Rotheca_serrata	286	96	1	CGG->GGG	Arg->Gly	TTCTACAATTGGTGGGTCAC	C	GGGTTATTCAAATAAGTCGT	0.976
ccmB	Rotheca_serrata	304	102	1	CGT->GTG	Arg->Val	ACCGGGTTATTCAAATAAGT	C	GTGTTTTCCGTGGTTTTCCC	0.996
ccmB	Rotheca_serrata	313	105	1	CGT->GTG	Arg->Val	TTCAAATAAGTCGTGTTTTC	C	GTGGTTTTCCCATGTTAAAA	0.999
ccmB	Rotheca_serrata	338	113	2	CGT->GTA	Arg->Val	TTTTCCCATGTTAAAACTTC	C	GTACCAATTCGGTCGATCCG	0.965
ccmB	Rotheca_serrata	367	123	1	CGG->GGT	Arg->Gly	TCGGTCGATCCGGAATGGAT	C	GGTTAAACATTCCATTAGGG	0.979
ccmB	Rotheca_serrata	379	127	1	CCA->CAT	Pro->His	GAATGGATCGGTTAAACATT	C	CATTAGGGAGCCTGGTCTTG	0.919
ccmB	Rotheca_serrata	380	127	2	CAT->ATT	His->Ile	AATGGATCGGTTAAACATTC	C	ATTAGGGAGCCTGGTCTTGA	0.999
ccmB	Rotheca_serrata	424	142	1	CGT->GTT	Arg->Val	TTCTGTGTGGTATTCATTCT	C	GTTCGGCTCTTGGAATCACA	0.994
ccmB	Rotheca_serrata	428	143	2	CGG->GGC	Arg->Gly	GTGTGGTATTCATTCTCGTT	C	GGCTCTTGGAATCACATCCA	0.996
ccmB	Rotheca_serrata	467	156	2	CGC->GCA	Arg->Ala	CAGCAGTGGTTGGAACAGCT	C	GCAAAATCCAACCACTTCAC	0.975
ccmB	Rotheca_serrata	475	159	1	CCA->CAA	Pro->Gln	GTTGGAACAGCTCGCAAAAT	C	CAACCACTTCACCTACTTCA	0.997
ccmB	Rotheca_serrata	476	159	2	CAA->AAC	Gln->Asn	TTGGAACAGCTCGCAAAATC	C	AACCACTTCACCTACTTCAT	0.996
ccmB	Rotheca_serrata	485	162	2	CAC->ACC	His->Thr	CTCGCAAAATCCAACCACTT	C	ACCTACTTCATTGCCCCCAA	0.985
ccmB	Rotheca_serrata	494	165	2	CAT->ATT	His->Ile	TCCAACCACTTCACCTACTT	C	ATTGCCCCCAACCCTTTCTC	0.987
ccmB	Rotheca_serrata	502	168	1	CCA->CAA	Pro->Gln	CTTCACCTACTTCATTGCCC	C	CAACCCTTTCTCGTACCTCT	0.972
ccmB	Rotheca_serrata	503	168	2	CAA->AAC	Gln->Asn	TTCACCTACTTCATTGCCCC	C	AACCCTTTCTCGTACCTCTA	0.991
ccmB	Rotheca_serrata	512	171	2	CTC->TCG	Leu->Ser	TTCATTGCCCCCAACCCTTT	C	TCGTACCTCTATTGAAACAG	0.981
ccmB	Rotheca_serrata	514	172	1	CGT->GTA	Arg->Val	CATTGCCCCCAACCCTTTCT	C	GTACCTCTATTGAAACAGAA	0.995
ccmB	Rotheca_serrata	551	184	2	CAT->ATC	His->Ile	AGAATGGTTTCATGTTCTTT	C	ATCGATTGGTTATTCCTCTC	0.997
ccmB	Rotheca_serrata	554	185	2	CGA->GAT	Arg->Asp	ATGGTTTCATGTTCTTTCAT	C	GATTGGTTATTCCTCTCCGT	0.994
ccmB	Rotheca_serrata	566	189	2	CCT->CTC	Pro->Leu	TCTTTCATCGATTGGTTATT	C	CTCTCCGTTCGTATCTCTTT	0.997
ccmB	Rotheca_serrata	569	190	2	CTC->TCC	Leu->Ser	TTCATCGATTGGTTATTCCT	C	TCCGTTCGTATCTCTTTTTC	0.979
ccmB	Rotheca_serrata	572	191	2	CGT->GTT	Arg->Val	ATCGATTGGTTATTCCTCTC	C	GTTCGTATCTCTTTTTCCAA	0.999
ccmB	Rotheca_serrata	596	199	2	CGG->GGT	Arg->Gly	CGTATCTCTTTTTCCAATTT	C	GGTCTCGATTAGTTCACAAG	0.995
ccmC	Rotheca_serrata	43	15	1	CGG->GGT	Arg->Gly	CGCAAATTATCATTGGATCT	C	GGTTGTTCTTAACAGCGATG	0.999
ccmC	Rotheca_serrata	70	24	1	CAT->ATT	His->Ile	TCTTAACAGCGATGGCTATT	C	ATTTAAGTCTTCGGGTAGCA	0.999
ccmC	Rotheca_serrata	82	28	1	CGG->GGG	Arg->Gly	TGGCTATTCATTTAAGTCTT	C	GGGTAGCACCACTAGATCTT	0.991
ccmC	Rotheca_serrata	100	34	1	CTT->TTC	Leu->Phe	TTCGGGTAGCACCACTAGAT	C	TTCAACAAGGTGGAAATTCT	0.987
ccmC	Rotheca_serrata	128	43	2	CCT->CTA	Pro->Leu	AGGTGGAAATTCTCGTATTC	C	CTATGTACATGTTCCTGCGG	0.999
ccmC	Rotheca_serrata	146	49	2	CGG->GGC	Arg->Gly	TCCCTATGTACATGTTCCTG	C	GGCTCGGATGAGTATTCTTG	0.999
ccmC	Rotheca_serrata	151	51	1	CGG->GGA	Arg->Gly	ATGTACATGTTCCTGCGGCT	C	GGATGAGTATTCTTGTTTAT	0.994
ccmC	Rotheca_serrata	248	83	2	CAG->AGA	Gln->Arg	TCGCTCTTCCGGAACCGGTA	C	AGAAATGGGTGCTTTTTCTA	0.976
ccmC	Rotheca_serrata	266	89	2	CTA->TAC	Leu->Tyr	TACAGAAATGGGTGCTTTTT	C	TACGTTGTTTACCTTAGTTA	0.993
ccmC	Rotheca_serrata	298	100	1	CGG->GGG	Arg->Gly	CCTTAGTTACTGGGGGGTTT	C	GGGGAATACCTATGTGGGGC	0.996
ccmC	Rotheca_serrata	362	121	2	CGT->GTT	Arg->Val	TTTAACCTCTGTATTCATCT	C	GTTCCTTATTTACCTGGGTG	0.996
ccmC	Rotheca_serrata	366	122	3	CCT->CTT	Pro->Leu	ACCTCTGTATTCATCTCGTT	C	CTTATTTACCTGGGTGCACT	0.994
ccmC	Rotheca_serrata	367	123	1	CTT->TTA	Leu->Leu	CCTCTGTATTCATCTCGTTC	C	TTATTTACCTGGGTGCACTT	0.997
ccmC	Rotheca_serrata	413	138	2	CGG->GGC	Arg->Gly	TCAAAAGCTTTCTGTCGAAC	C	GGCTCCTATTTCAATCCGTG	0.996
ccmC	Rotheca_serrata	418	140	1	CCT->CTA	Pro->Leu	AGCTTTCTGTCGAACCGGCT	C	CTATTTCAATCCGTGCTGGA	1
ccmC	Rotheca_serrata	425	142	2	CAA->AAT	Gln->Asn	TGTCGAACCGGCTCCTATTT	C	AATCCGTGCTGGACCGATCG	0.979
ccmC	Rotheca_serrata	430	144	1	CGT->GTG	Arg->Val	AACCGGCTCCTATTTCAATC	C	GTGCTGGACCGATCGATATA	0.999
ccmC	Rotheca_serrata	434	145	2	CTG->TGG	Leu->Trp	GGCTCCTATTTCAATCCGTG	C	TGGACCGATCGATATACCAA	0.992
ccmC	Rotheca_serrata	440	147	2	CGA->GAT	Arg->Asp	TATTTCAATCCGTGCTGGAC	C	GATCGATATACCAATAATCA	0.995
ccmC	Rotheca_serrata	464	155	2	CTT->TTC	Leu->Phe	CGATATACCAATAATCAAGT	C	TTCAGTCAACTGGTGGAATA	0.999
ccmC	Rotheca_serrata	488	163	2	CGC->GCA	Arg->Ala	AGTCAACTGGTGGAATACAT	C	GCATCAACCTGGGAGCATTA	0.999
ccmC	Rotheca_serrata	515	172	2	CTG->TGG	Leu->Trp	ACCTGGGAGCATTAGCCGAT	C	TGGTACATCAATACATGTTC	0.994
ccmC	Rotheca_serrata	535	179	1	CCT->CTA	Pro->Leu	CTGGTACATCAATACATGTT	C	CTATGCCCATTCCCATCTTG	0.999
ccmC	Rotheca_serrata	542	181	2	CCA->CAT	Pro->His	ATCAATACATGTTCCTATGC	C	CATTCCCATCTTGTCTAACT	0.974
ccmC	Rotheca_serrata	572	191	2	CCC->CCC	Pro->Pro	CTTGTCTAACTTTGCTAACT	C	CCCCTTATCAACCCCTATAT	1
ccmC	Rotheca_serrata	575	192	2	CCT->CTT	Pro->Leu	GTCTAACTTTGCTAACTCCC	C	CTTATCAACCCCTATATTGT	0.998
ccmC	Rotheca_serrata	617	206	2	CTA->TAT	Leu->Tyr	CGTTCTGGAAACACGTCTTC	C	TATTCCATATTTTCTCGAAT	0.99
ccmC	Rotheca_serrata	623	208	2	CAT->ATA	His->Ile	GGAAACACGTCTTCCTATTC	C	ATATTTTCTCGAATCTCCTT	0.981
ccmC	Rotheca_serrata	640	214	1	CCT->CTT	Pro->Leu	TTCCATATTTTCTCGAATCT	C	CTTTAAAGGAAGAAATCAAA	0.99
ccmFC	Rotheca_serrata	38	13	2	CCA->CAT	Pro->His	CTTTGTCTTTTTAATTACTT	C	CATGGTCGTGCCTCGTGGCA	0.983
ccmFC	Rotheca_serrata	50	17	2	CTC->TCG	Leu->Ser	AATTACTTCCATGGTCGTGC	C	TCGTGGCACGGCAGCACCCG	1
ccmFC	Rotheca_serrata	52	18	1	CGT->GTG	Arg->Val	TTACTTCCATGGTCGTGCCT	C	GTGGCACGGCAGCACCCGTA	0.984
ccmFC	Rotheca_serrata	103	35	1	CCC->CCA	Pro->Pro	GGTTCGTCAGTAGAGATGTT	C	CCACAGGTGCCCCCTTTTCC	0.996
ccmFC	Rotheca_serrata	122	41	2	CCA->CAA	Pro->Gln	TCCCACAGGTGCCCCCTTTT	C	CAATGGTACTATAATTCCTA	0.995
ccmFC	Rotheca_serrata	146	49	2	CTA->TAT	Leu->Tyr	TGGTACTATAATTCCTATTC	C	TATCCCTTCATTCCCTCTTT	0.992
ccmFC	Rotheca_serrata	151	51	1	CCT->CTT	Pro->Leu	CTATAATTCCTATTCCTATC	C	CTTCATTCCCTCTTTTGGTC	0.993
ccmFC	Rotheca_serrata	155	52	2	CAT->ATT	His->Ile	AATTCCTATTCCTATCCCTT	C	ATTCCCTCTTTTGGTCTATC	0.941
ccmFC	Rotheca_serrata	310	104	1	CGT->GTT	Arg->Val	GAGCTAGAAACGCCCTATTT	C	GTTTCGTTCCCGTTCTTCAT	0.998
ccmFC	Rotheca_serrata	334	112	1	CTT->TTC	Leu->Phe	TCGTTCCCGTTCTTCATTTC	C	TTCTTCTCGAATCCAAGGGG	0.938
ccmFC	Rotheca_serrata	406	136	1	CGT->GTA	Arg->Val	TGCTCGGTTTAATATTCTTT	C	GTACTTTCTTCTTTTTACCA	0.998
ccmFC	Rotheca_serrata	895	299	1	CTT->TTG	Leu->Leu	TGCTCAGTTGACTCCTTCAC	C	TTGATAGGAAGATGGCTTAT	0.963
ccmFC	Rotheca_serrata	2205	735	3	CGG->GGA	Arg->Gly	TTCCTTTTCTTTTTTTTATT	C	GGATCGGATTTATGTTGGCT	0.985
ccmFN	Rotheca_serrata	38	13	2	CGG->GGG	Arg->Gly	CTTTCATTATTCGTTATTTC	C	GGGTCTTTTCGTTGCATTCA	0.996
ccmFN	Rotheca_serrata	92	31	2	CTG->TGC	Leu->Cys	ACCAGTGTTTGGTGCAGCAC	C	TGCATTTGGGTGTATTCTTC	0.998
ccmFN	Rotheca_serrata	131	44	2	CGT->GTT	Arg->Val	TCTTTCTTTCCTTGGTCTTT	C	GTTCCGTCATATTCCTAATA	0.981
ccmFN	Rotheca_serrata	136	46	1	CGT->GTC	Arg->Val	CTTTCCTTGGTCTTTCGTTC	C	GTCATATTCCTAATAACTTA	0.987
ccmFN	Rotheca_serrata	145	49	1	CCT->CTA	Pro->Leu	GTCTTTCGTTCCGTCATATT	C	CTAATAACTTATCCAATTAC	0.99
ccmFN	Rotheca_serrata	242	81	2	CAT->ATG	His->Met	TCATGAGGGTAGTATTTTAT	C	ATGGTGTCGGATCCTCAGTT	0.999
ccmFN	Rotheca_serrata	250	84	1	CGG->GGA	Arg->Gly	GTAGTATTTTATCATGGTGT	C	GGATCCTCAGTTTTTATGGA	0.999
ccmFN	Rotheca_serrata	359	120	2	CGA->GAA	Arg->Glu	TCTTTTTTATTCCTTTCTTT	C	GAACTTCGTGAAGAACTCCA	0.942
ccmFN	Rotheca_serrata	366	122	3	CGT->GTG	Arg->Val	TATTCCTTTCTTTCGAACTT	C	GTGAAGAACTCCATTCTATC	0.973
ccmFN	Rotheca_serrata	521	174	2	CGC->GCT	Arg->Ala	CCTGTTGTCTTTTTATGCGC	C	GCTGAGCTTTGCTCTTCTGG	0.961
ccmFN	Rotheca_serrata	686	229	2	CTT->TTT	Leu->Phe	CATTGCTTTGTTTTTCTCTC	C	TTTCCTATCAGCGAGTTCCG	0.999
ccmFN	Rotheca_serrata	695	232	2	CAG->AGC	Gln->Ser	GTTTTTCTCTCCTTTCCTAT	C	AGCGAGTTCCGACCCTTTTG	0.997
ccmFN	Rotheca_serrata	733	245	1	CGT->GTA	Arg->Val	TTGTTCGAAATTTCTTCGTT	C	GTACCGAACCGCTTGCAGAA	0.998
ccmFN	Rotheca_serrata	755	252	2	CAA->AAA	Gln->Lys	TACCGAACCGCTTGCAGAAT	C	AAATCCTGTTCCACAAGATC	0.981
ccmFN	Rotheca_serrata	767	256	2	CAC->ACA	His->Thr	TGCAGAATCAAATCCTGTTC	C	ACAAGATCCTATATCAGCTA	0.999
ccmFN	Rotheca_serrata	782	261	2	CAG->AGC	Gln->Ser	TGTTCCACAAGATCCTATAT	C	AGCTATACATCCTCCTTGCA	0.991
ccmFN	Rotheca_serrata	931	311	1	CGC->GCT	Arg->Ala	AAAAGACTGGAAGACTCTTT	C	GCTCTGTTGGATGCGTCGGA	0.954
ccmFN	Rotheca_serrata	1249	417	1	CGG->GGT	Arg->Gly	GAATTTGGATCTTGGCATGT	C	GGTGCTTTTTAACCGTAGGC	0.935
ccmFN	Rotheca_serrata	1277	426	2	CAG->AGG	Gln->Arg	TTTAACCGTAGGCATTTTGC	C	AGGAAGTTGGTGGGCTCATC	1
ccmFN	Rotheca_serrata	1294	432	1	CAT->ATC	His->Ile	TGCCAGGAAGTTGGTGGGCT	C	ATCATGAATTAGGTCGGGGT	1
ccmFN	Rotheca_serrata	1309	437	1	CGG->GGG	Arg->Gly	GGGCTCATCATGAATTAGGT	C	GGGGTGGCTGGTGGTTTCGG	0.999
ccmFN	Rotheca_serrata	1327	443	1	CGG->GGG	Arg->Gly	GTCGGGGTGGCTGGTGGTTT	C	GGGATCCCGTAGAAAATGCT	0.999
ccmFN	Rotheca_serrata	1360	454	1	CGG->GGT	Arg->Gly	AAAATGCTTCTTTTATGCCT	C	GGTTATTAGCCACAGCTTGT	1
ccmFN	Rotheca_serrata	1421	474	2	CCT->CTT	Pro->Leu	CCTTCTTCATTCTTGTACCT	C	CTTTCTTAATATTGTGACTT	0.995
ccmFN	Rotheca_serrata	1445	482	2	CAT->ATG	His->Met	TCTTAATATTGTGACTTTTC	C	ATGCTGTGTCTCAGGAACCT	0.999
ccmFN	Rotheca_serrata	1457	486	2	CAG->AGG	Gln->Arg	GACTTTTCCATGCTGTGTCT	C	AGGAACCTTTTCAATACGGT	1
ccmFN	Rotheca_serrata	1492	498	1	CCC->CCG	Pro->Pro	TACGGTCCGGATTGCTAGCT	C	CCGTTCATAGTTTTGCTACA	0.999
cob	Rotheca_serrata	298	100	1	CAC->ACC	His->Thr	GTATGTTTTTCATTGTGGTT	C	ACCTTCATCTTTTTCGTGGT	0.999
cob	Rotheca_serrata	325	109	1	CAT->ATG	His->Met	ATCTTTTTCGTGGTCTATAT	C	ATGCGAGTTATAGCAGTCCT	0.999
cob	Rotheca_serrata	358	120	1	CGG->GGT	Arg->Gly	GCAGTCCTAGGGAATTTGTT	C	GGTGTCTCGGAGTTGTCATC	1
cob	Rotheca_serrata	568	190	1	CAT->ATT	His->Ile	ATCGTTTTTTTAGTCTTCAT	C	ATTTACTCCCCTTTCTTTTG	0.978
cob	Rotheca_serrata	853	285	1	CAT->ATG	His->Met	AATGGTATTTCCTACCGATC	C	ATGCCATTCTTCGTAGTATA	0.999
cob	Rotheca_serrata	908	303	2	CCG->CGT	Pro->Arg	AGGTGTAGCCGCAATAGCAT	C	CGTTTTTATATGTCTGTTGG	0.98
cob	Rotheca_serrata	982	328	1	CAC->ACC	His->Thr	GTTCAAGTTTTCGCCCGATT	C	ACCAAGGAATCTTTTGGTTG	1
cob	Rotheca_serrata	1015	339	1	CGC->GCT	Arg->Ala	TTTGGTTGCTTTTGGCGGAT	C	GCTTACTACTAGGTTGGATC	0.999
cob	Rotheca_serrata	1084	362	1	CCT->CTT	Pro->Leu	TTACTATTGGACAAATTTCT	C	CTTTGATTTTCTTTGTCTTT	0.986
cob	Rotheca_serrata	1160	387	2	CGG->GGA	Arg->Gly	AGGAATTCCTAATTCTTACA	C	GGATAATGAAATTCAAAAAA	0.933
cox1	Rotheca_serrata	242	81	2	CTG->TGG	Leu->Trp	GCCGGCGATGATAGGTGGAT	C	TGGTAATTGGTCTGTTCCGA	0.998
cox1	Rotheca_serrata	254	85	2	CTG->TGT	Leu->Cys	AGGTGGATCTGGTAATTGGT	C	TGTTCCGATTCTGATAGGTG	1
cox1	Rotheca_serrata	452	151	2	CTA->TAG	Leu->Stop	AGCAGTTGATTTAGCAATTT	C	TAGTCTTCATCTATCTGGTG	1
cox1	Rotheca_serrata	515	172	2	CCA->CAA	Pro->Gln	CAATTTTATAACAACTATCT	C	CAACATGCGTGGACCTGGAA	1
cox1	Rotheca_serrata	551	184	2	CAC->ACC	His->Thr	TGGAATGACTATGCATAGAT	C	ACCCCTCTTTGTTTGGTCCG	0.997
cox1	Rotheca_serrata	590	197	2	CAC->ACT	His->Thr	CGTTCTAGTGACAGCATTCC	C	ACTTTTATTATCACTTCCGG	0.999
cox1	Rotheca_serrata	715	239	1	CGG->GGT	Arg->Gly	TATTATACCAGCATCTCTTT	C	GGTTCTTCGGTTTGAAATGG	0.973
cox1	Rotheca_serrata	866	289	2	CAG->AGC	Gln->Ser	TGGGGTATCTAAGACACAAT	C	AGCAGGTAACCAACGACATA	0.986
cox1	Rotheca_serrata	1132	378	1	CAC->ACC	His->Thr	ATCGTTATCGACTACATAAT	C	ACCTTGGTATGATTAAACTA	0.979
cox1	Rotheca_serrata	1198	400	1	CAA->AAC	Gln->Asn	GACATTCAGCACGACTACTT	C	AACTACATCGTGTCTGTCAA	0.969
cox1	Rotheca_serrata	1216	406	1	CAA->AAG	Gln->Lys	TTCAACTACATCGTGTCTGT	C	AAGTACTGGAAATCCCCGTC	0.917
cox1	Rotheca_serrata	1265	422	2	CCA->CAA	Pro->Gln	TATTCCACTAGATGCTCAAT	C	CAATTGGTTTGCAGGATTCT	0.981
cox1	Rotheca_serrata	1722	574	3	CCG->CGG	Pro->Arg	CATCCTCATTCTGCCTGGAT	C	CGGTATCATAAGTCATATCG	0.995
cox1	Rotheca_serrata	2147	716	2	CAC->ACT	His->Thr	TTGCTTTATTTGCAGGATTT	C	ACTATTGGGTAGGTAAAATC	1
cox1	Rotheca_serrata	2366	789	2	CGT->GTT	Arg->Val	TATCCGTAGTTGGGATTTGT	C	GTTTCTTCGTGGTCGTAACA	1
cox1	Rotheca_serrata	2394	798	3	CAA->AAG	Gln->Lys	CGTGGTCGTAACAATCACTT	C	AAGCAGTGGAAAGAACATAA	0.999
cox1	Rotheca_serrata	2450	817	2	CCA->CAA	Pro->Gln	CTTGGGCTGTTGAACAGAAT	C	CAACCACACCGGAATGGATG	0.998
cox1	Rotheca_serrata	2460	820	3	CGG->GGA	Arg->Gly	TGAACAGAATCCAACCACAC	C	GGAATGGATGGTACAAAGTC	1
cox2	Rotheca_serrata	25	9	1	CTC->TCA	Leu->Ser	TTGTTCTAGAATTCAAATTC	C	TCACAATTGCTCCTTGTGAT	0.938
cox2	Rotheca_serrata	38	13	2	CTT->TTG	Leu->Leu	CAAATTCCTCACAATTGCTC	C	TTGTGATGCAGCAGAACCAT	0.913
cox2	Rotheca_serrata	71	24	2	CTC->TCA	Leu->Ser	AGAACCATGGCAATTAGGAT	C	TCAAGATGCAGCAACACCTA	0.998
cox2	Rotheca_serrata	161	54	2	CAT->ATG	His->Met	TCTGATTTTTGTTTTCGTAT	C	ATGGATCTTGGTTCGCGCTT	0.956
cox2	Rotheca_serrata	443	148	2	CGA->GAT	Arg->Asp	ACTCACTTTTGACAGTTATA	C	GATTCCAGAAGATGATCCAG	0.999
cox2	Rotheca_serrata	461	154	2	CAG->AGA	Gln->Arg	TACGATTCCAGAAGATGATC	C	AGAATTGGGTCAATCACGTT	1
cox2	Rotheca_serrata	476	159	2	CAC->ACG	His->Thr	TGATCCAGAATTGGGTCAAT	C	ACGTTTATTAGAAGTGGACA	1
cox2	Rotheca_serrata	544	182	1	CCT->CTG	Pro->Leu	ATTTACGTATTATTGTCACA	C	CTGCTGATGTACCTCATAGT	0.983
cox2	Rotheca_serrata	557	186	2	CTC->TCA	Leu->Ser	TGTCACACCTGCTGATGTAC	C	TCATAGTTGGGCTGTACCTT	0.979
cox2	Rotheca_serrata	623	208	2	CCT->CTC	Pro->Leu	ACCTGGTCGTTTAAATCAGA	C	CTCTATTTCGGTACAACGAG	0.907
cox2	Rotheca_serrata	632	211	2	CGG->GGT	Arg->Gly	TTTAAATCAGACCTCTATTT	C	GGTACAACGAGAAGGAGTTT	0.999
cox3	Rotheca_serrata	245	82	2	CTC->TCG	Leu->Ser	CAAAGTCGTACAATTAGGAC	C	TCGATATGGTTTTCTTCTTT	0.999
cox3	Rotheca_serrata	304	102	1	CGG->GGG	Arg->Gly	TGTTCTTTTTTGCTTTTTTT	C	GGGCTTCTTCTCATTCTTCT	0.988
cox3	Rotheca_serrata	311	104	2	CTT->TTC	Leu->Phe	TTTTGCTTTTTTTCGGGCTT	C	TTCTCATTCTTCTTTGGCAC	0.997
cox3	Rotheca_serrata	314	105	2	CTC->TCA	Leu->Ser	TGCTTTTTTTCGGGCTTCTT	C	TCATTCTTCTTTGGCACCTA	0.993
cox3	Rotheca_serrata	419	140	2	CCC->CCC	Pro->Pro	TTTTCTTAATACCCTTATTC	C	CCCTTCATCCGGAGCTGCCG	0.998
cox3	Rotheca_serrata	422	141	2	CTT->TTC	Leu->Phe	TCTTAATACCCTTATTCCCC	C	TTCATCCGGAGCTGCCGTAA	0.993
cox3	Rotheca_serrata	566	189	2	CCA->CAC	Pro->His	GGAATATTATCAAGCACCCT	C	CACGATTTCGGATAGTATTT	1
cox3	Rotheca_serrata	754	252	1	CGG->GGT	Arg->Gly	GGCATTTTGTAGACGTGGTT	C	GGTTATTCCCATTTGTCTCT	1
cox3	Rotheca_serrata	764	255	2	CAT->ATT	His->Ile	AGACGTGGTTCGGTTATTCC	C	ATTTGTCTCTATCTATTGGT	1
matR	Rotheca_serrata	326	109	2	CAG->AGG	Gln->Arg	TGTATTACTATCGGCCCTAC	C	AGGCAACATCTACCTACACA	0.983
matR	Rotheca_serrata	1679	560	2	CCG->CGC	Pro->Arg	CGAAGACATCGTAAATTGGT	C	CGCGGGCATCGCGATCAGTC	0.971
matR	Rotheca_serrata	1700	567	2	CTC->TCT	Leu->Ser	CGCGGGCATCGCGATCAGTC	C	TCTGTCCTACTACAGGTGCC	0.997
matR	Rotheca_serrata	1720	574	1	CGC->GCG	Arg->Ala	CTCTGTCCTACTACAGGTGC	C	GCGACAACCTTTACCAAGTC	1
matR	Rotheca_serrata	1734	578	3	CCA->CAA	Pro->Gln	AGGTGCCGCGACAACCTTTA	C	CAAGTCCGAACAATTGTCGA	0.953
matR	Rotheca_serrata	1756	586	1	CAC->ACC	His->Thr	AAGTCCGAACAATTGTCGAC	C	ACCAGATCCGCTGGTCTGCA	0.996
matR	Rotheca_serrata	1826	609	2	CAA->AAA	Gln->Lys	CTCGGCGCGGAATATAATCC	C	AAAGTACTCCAAAGACTCAA	0.998
matR	Rotheca_serrata	1844	615	2	CAA->AAA	Gln->Lys	CCCAAAGTACTCCAAAGACT	C	AAATAGAGTCAATCCAGAAG	0.957
mttB	Rotheca_serrata	70	24	1	CCG->CGG	Pro->Arg	CCTATGAATTTCATTTCGCA	C	CGGAAACGATTCTAGGAGAA	0.926
mttB	Rotheca_serrata	71	24	2	CGG->GGA	Arg->Gly	CTATGAATTTCATTTCGCAC	C	GGAAACGATTCTAGGAGAAG	0.968
mttB	Rotheca_serrata	104	35	2	CTG->TGT	Leu->Cys	AGGAGAAGTTCGAATCCGTT	C	TGTTCGGATATTGATTGGTC	0.927
mttB	Rotheca_serrata	109	37	1	CGG->GGA	Arg->Gly	AAGTTCGAATCCGTTCTGTT	C	GGATATTGATTGGTCTTGGT	0.997
mttB	Rotheca_serrata	145	49	1	CGT->GTT	Arg->Val	TTGGTTTGACATGGTTTACG	C	GTTACTGGTTCCCGGAAGAG	0.999
mttB	Rotheca_serrata	157	53	1	CCG->CGG	Pro->Arg	GGTTTACGCGTTACTGGTTC	C	CGGAAGAGTTAATATCTCCA	0.998
mttB	Rotheca_serrata	173	58	2	CTC->TCC	Leu->Ser	GTTCCCGGAAGAGTTAATAT	C	TCCATTAGCTAAACCCTTTC	0.996
mttB	Rotheca_serrata	176	59	2	CAT->ATT	His->Ile	CCCGGAAGAGTTAATATCTC	C	ATTAGCTAAACCCTTTCTTA	0.985
mttB	Rotheca_serrata	223	75	1	CGT->GTA	Arg->Val	CTTTTGACTCGTATTTTGTT	C	GTACACAATCAACGGAGGCC	0.995
mttB	Rotheca_serrata	233	78	2	CAA->AAC	Gln->Asn	GTATTTTGTTCGTACACAAT	C	AACGGAGGCCTTCCCGACAT	1
mttB	Rotheca_serrata	247	83	1	CCG->CGA	Pro->Arg	CACAATCAACGGAGGCCTTC	C	CGACATATGTTGCAACGTCT	0.999
mttB	Rotheca_serrata	281	94	2	CTT->TTA	Leu->Leu	AACGTCTTCAATAGCATGCT	C	TTACTTCGTTTTTCCCTTAA	0.98
mttB	Rotheca_serrata	307	103	1	CAT->ATC	His->Ile	TCGTTTTTCCCTTAATAAGT	C	ATCAAATTTGGTGCTTTTTG	0.994
mttB	Rotheca_serrata	373	125	1	CTC->TCT	Leu->Ser	GGAGGAAATACAATAGATTC	C	TCTATTTAAGTGGTTCTCGC	0.982
mttB	Rotheca_serrata	391	131	1	CGC->GCT	Arg->Ala	TCCTCTATTTAAGTGGTTCT	C	GCTTCTCCTTGTTACTCTTC	0.97
mttB	Rotheca_serrata	418	140	1	CTT->TTC	Leu->Phe	CCTTGTTACTCTTCCTAACT	C	TTCCCCGGGTAGTTCCCAAT	0.915
mttB	Rotheca_serrata	421	141	1	CCC->CCC	Pro->Pro	TGTTACTCTTCCTAACTCTT	C	CCCGGGTAGTTCCCAATGTT	0.955
mttB	Rotheca_serrata	424	142	1	CGG->GGG	Arg->Gly	TACTCTTCCTAACTCTTCCC	C	GGGTAGTTCCCAATGTTTGG	0.989
mttB	Rotheca_serrata	452	151	2	CAT->ATA	His->Ile	TCCCAATGTTTGGCACTTTC	C	ATACTTCATGGGTGAAACAT	0.987
mttB	Rotheca_serrata	517	173	1	CAT->ATA	His->Ile	TACAACCTAAGATCTATGAC	C	ATATTATGTTCACTTTTCGT	0.941
mttB	Rotheca_serrata	542	181	2	CGT->GTT	Arg->Val	TATGTTCACTTTTCGTATTT	C	GTTCATTCCATCGGTATGCT	0.925
mttB	Rotheca_serrata	550	184	1	CCA->CAT	Pro->His	CTTTTCGTATTTCGTTCATT	C	CATCGGTATGCTCCCAGGTA	0.923
mttB	Rotheca_serrata	586	196	1	CGT->GTT	Arg->Val	AGGTACCTGTAATTGTGATC	C	GTTTGCTAGAACCAAGGGGT	0.997
mttB	Rotheca_serrata	599	200	2	CAA->AAG	Gln->Lys	TGTGATCCGTTTGCTAGAAC	C	AAGGGGTCTTTCTGTAGAAA	0.993
mttB	Rotheca_serrata	623	208	2	CCA->CAC	Pro->His	GGGTCTTTCTGTAGAAACTT	C	CACGAACAATCGTCGTTTTT	0.985
mttB	Rotheca_serrata	655	219	1	CCG->CGC	Pro->Arg	GTCGTTTTTTGATGGTTTTT	C	CGCTTCTCACAGCTGCTCTT	0.997
mttB	Rotheca_serrata	661	221	1	CTC->TCA	Leu->Ser	TTTTGATGGTTTTTCCGCTT	C	TCACAGCTGCTCTTTCCACA	0.971
mttB	Rotheca_serrata	712	238	1	CGT->GTT	Arg->Val	TCTGGTGCCAAATTGTCGCC	C	GTTTCCTTCTTTCTTTGATA	0.994
mttB	Rotheca_serrata	717	239	3	CCT->CTT	Pro->Leu	TGCCAAATTGTCGCCCGTTT	C	CTTCTTTCTTTGATAATAGA	0.956
mttB	Rotheca_serrata	744	248	3	CAT->ATC	His->Ile	TCTTTGATAATAGAGTTGGC	C	ATCTTTGTGGCATCGATTGT	1
mttB	Rotheca_serrata	758	253	2	CGA->GAT	Arg->Asp	GTTGGCCATCTTTGTGGCAT	C	GATTGTACAAGTTCGTGAAG	0.998
nad1	Rotheca_serrata	13	5	1	CTT->TTC	Leu->Phe	NNNNNNNNATGTACATAGCT	C	TTCCAGCTGAAATACTTGGA	0.902
nad1	Rotheca_serrata	215	72	2	CCC->CCT	Pro->Pro	ACCAAGTAGTGCTAATTTCT	C	CCTTTTTAGAATGGCTCCAG	1
nad1	Rotheca_serrata	265	89	1	CGG->GGG	Arg->Gly	TTATGTTAAGTCTGGTCGCT	C	GGGCCGTTGTACCTTTTGAT	0.999
nad1	Rotheca_serrata	307	103	1	CCG->CGA	Pro->Arg	ATGGTATGGTATTGTCAGAT	C	CGAACATAGGGCTACTTTAT	0.995
nad1	Rotheca_serrata	308	103	2	CGA->GAA	Arg->Glu	TGGTATGGTATTGTCAGATC	C	GAACATAGGGCTACTTTATT	1
nad1	Rotheca_serrata	376	126	1	CGG->GGT	Arg->Gly	ATGGAATTATTATAGCAGGT	C	GGTCTAGTAATTCGAAATAT	0.999
nad1	Rotheca_serrata	401	134	2	CTC->TCT	Leu->Ser	TAGTAATTCGAAATATGCCT	C	TCTAGGAGCATTACGATCTG	1
nad1	Rotheca_serrata	436	146	1	CCT->CTT	Pro->Leu	GATCTGCAGCTCAAATGGTC	C	CTTATGAAGTCTCTATTGGT	0.998
nad1	Rotheca_serrata	475	159	1	CTT->TTG	Leu->Leu	GTCTTATTCTTATTGTGCGC	C	TTGTGAGCGCGTTTGGATCC	0.97
nad1	Rotheca_serrata	830	277	2	CGA->GAA	Arg->Glu	CTTTCAGAGAAGTGGTGGTC	C	GAATCTTATCTGAACTGCGA	0.915
nad1	Rotheca_serrata	1621	541	1	CGC->GCC	Arg->Ala	AACACTTTCGTGTGCAGTTC	C	GCCCCTTATCCCATGCTGAG	0.944
nad1	Rotheca_serrata	1745	582	2	CCC->CCC	Pro->Pro	CTGTACTAATATGTGTAGGT	C	CCCGTAATTCGAGTGAGATT	0.997
nad1	Rotheca_serrata	1747	583	1	CCG->CGT	Pro->Arg	GTACTAATATGTGTAGGTCC	C	CGTAATTCGAGTGAGATTGT	0.989
nad1	Rotheca_serrata	1748	583	2	CGT->GTA	Arg->Val	TACTAATATGTGTAGGTCCC	C	GTAATTCGAGTGAGATTGTC	0.995
nad1	Rotheca_serrata	1755	585	3	CGA->GAG	Arg->Glu	ATGTGTAGGTCCCCGTAATT	C	GAGTGAGATTGTCATGGCGC	1
nad1	Rotheca_serrata	1791	597	3	CCG->CGG	Pro->Arg	GGCGCAAAAGCAGATATGGT	C	CGGTATTCCCTTGTTCCCTG	0.997
nad1	Rotheca_serrata	1792	598	1	CGG->GGT	Arg->Gly	GCGCAAAAGCAGATATGGTC	C	GGTATTCCCTTGTTCCCTGT	0.993
nad1	Rotheca_serrata	1835	612	2	CGT->GTC	Arg->Val	TGGTTATGTTCTTTATTTCT	C	GTCTAGCAGAAACTAATCGA	1
nad1	Rotheca_serrata	1890	630	3	CAG->AGT	Gln->Ser	CCCAGAAGCGGAAGCTGAAT	C	AGTTGCAGGCTATAATGTAG	0.999
nad1	Rotheca_serrata	1929	643	3	CTG->TGC	Leu->Cys	AGAATATTCTTCAATGGGTT	C	TGCTCTTTTTTTTTTGGGAG	0.998
nad1	Rotheca_serrata	1980	660	3	CAT->ATG	His->Met	TATGATCTTAATGAGTGGTC	C	ATGCACATCGCTCTCTCCAG	0.995
nad1	Rotheca_serrata	1989	663	3	CGC->GCT	Arg->Ala	AATGAGTGGTCCATGCACAT	C	GCTCTCTCCAGGAGGTTGGC	0.997
nad1	Rotheca_serrata	1995	665	3	CTC->TCC	Leu->Ser	TGGTCCATGCACATCGCTCT	C	TCCAGGAGGTTGGCCGCCTA	0.999
nad1	Rotheca_serrata	1998	666	3	CAG->AGG	Gln->Arg	TCCATGCACATCGCTCTCTC	C	AGGAGGTTGGCCGCCTATCC	0.999
nad1	Rotheca_serrata	2010	670	3	CGC->GCC	Arg->Ala	GCTCTCTCCAGGAGGTTGGC	C	GCCTATCCTAGATCTTCCCA	0.995
nad1	Rotheca_serrata	2034	678	3	CCA->CAA	Pro->Gln	TATCCTAGATCTTCCCATTT	C	CAAGAAGATCCACGGCTCGA	0.999
nad1	Rotheca_serrata	2078	693	2	CTC->TCT	Leu->Ser	GGTTTAGTATCAAGGTGATT	C	TCTTTCTGTTCCTATATATA	0.99
nad1	Rotheca_serrata	2153	718	2	CGG->GGA	Arg->Gly	ATCAATTAATGGGACTTGGC	C	GGAAAGTGTTCTTGCCTCTA	0.999
nad1	Rotheca_serrata	2183	728	2	CGG->GGG	Arg->Gly	TCTTGCCTCTATCATTAGCT	C	GGGTAGTCGTCGTTTCTGGT	0.999
nad2	Rotheca_serrata	26	9	2	CCC->CCC	Pro->Pro	CAATCTTTTTTTAGCGGTTT	C	CCCAGAGATTTTTATCATTA	0.997
nad2	Rotheca_serrata	966	322	3	CTC->TCT	Leu->Ser	CGCAGCCGGTTTGGCTTCCT	C	TCTGGCGGCCACTTTCCTTA	0.955
nad2	Rotheca_serrata	1292	431	2	CAC->ACG	His->Thr	TAGTGATCGGTCCGCTAGTT	C	ACGCAAATCCGAAGAAGTTA	0.938
nad2	Rotheca_serrata	1446	482	3	CTT->TTT	Leu->Phe	CCTATTTATTCTGGAATAAT	C	TTTTTAGGAGGGACAATTTT	0.996
nad2	Rotheca_serrata	1531	511	1	CTT->TTC	Leu->Phe	CATTTCGATGTGTTTCGATT	C	TTCCGAACAAGAGAGGTTTG	0.997
nad2	Rotheca_serrata	1534	512	1	CCG->CGA	Pro->Arg	TTCGATGTGTTTCGATTCTT	C	CGAACAAGAGAGGTTTGATG	0.999
nad2	Rotheca_serrata	1579	527	1	CAC->ACT	His->Thr	TGAATTCATTGTATTAATTC	C	ACTTCCTACTCGCAGTATGC	0.995
nad2	Rotheca_serrata	1584	528	3	CCT->CTA	Pro->Leu	TCATTGTATTAATTCCACTT	C	CTACTCGCAGTATGCTCTTT	0.999
nad2	Rotheca_serrata	1590	530	3	CGC->GCA	Arg->Ala	TATTAATTCCACTTCCTACT	C	GCAGTATGCTCTTTATGATC	0.989
nad2	Rotheca_serrata	1624	542	1	CAA->AAT	Gln->Asn	TATGATCTCGGCTTATGATT	C	AATTGCCATGTATTTAGCTA	0.998
nad2	Rotheca_serrata	1651	551	1	CTC->TCA	Leu->Ser	CATGTATTTAGCTATTGAGC	C	TCAAAGTTTATGTTTTTATG	0.999
nad2	Rotheca_serrata	1720	574	1	CGA->GAA	Arg->Glu	ATTTTCCACGGAAGCCGGCT	C	GAAATATTTGATCTTAGGTG	0.999
nad2	Rotheca_serrata	3303	1101	3	CAC->ACA	His->Thr	TAATTCCCCAGCGGCGAATT	C	ACAACTTGTGGGGCCCTATC	0.922
nad2	Rotheca_serrata	3468	1156	3	CTG->TGC	Leu->Cys	TGCGCCTAAAATCTCTATTT	C	TGCTAATATTTCACGTCTTT	1
nad2	Rotheca_serrata	3480	1160	3	CAC->ACG	His->Thr	CTCTATTTCTGCTAATATTT	C	ACGTCTTTCTATTTATGGTT	0.978
nad2	Rotheca_serrata	3489	1163	3	CTA->TAT	Leu->Tyr	TGCTAATATTTCACGTCTTT	C	TATTTATGGTTCTTATGGAG	0.999
nad2	Rotheca_serrata	3608	1203	2	CAT->ATA	His->Ile	AAGTCAAAAGACTTCTAGCT	C	ATAGTTCAATTGGACATGTA	0.996
nad2	Rotheca_serrata	3638	1213	2	CGT->GTA	Arg->Val	TTGGACATGTAGGTTATATT	C	GTACTGGTTTCTCATGTGGA	1
nad2	Rotheca_serrata	3642	1214	3	CTG->TGG	Leu->Trp	ACATGTAGGTTATATTCGTA	C	TGGTTTCTCATGTGGAACCA	0.997
nad2	Rotheca_serrata	3708	1236	3	CAA->AAT	Gln->Asn	TGGTATCTTTATTTATGCAT	C	AATGACGATAGATGCATTCG	0.999
nad2	Rotheca_serrata	3738	1246	3	CAG->AGC	Gln->Ser	AGATGCATTCGCCATAGTTT	C	AGCATTACGGCAAACCCGTG	0.997
nad2	Rotheca_serrata	3956	1319	2	CGT->GTT	Arg->Val	TAGTGAGTAGCGTTATAGGT	C	GTTGGGCGGCCGGAAGGTTG	0.934
nad2	Rotheca_serrata	5002	1668	1	CCA->CAC	Pro->His	TACTTATTCAGGGAGGCTAC	C	CACTGGTACGAAAAGCACTG	0.913
nad2	Rotheca_serrata	5434	1812	1	CGA->GAA	Arg->Glu	ATTTTATTATATACGCTTAG	C	GAAAAGAATGTTTTTTGATA	1
nad2	Rotheca_serrata	5536	1846	1	CAT->ATT	His->Ile	GACTTCCTCTTTCATTACTT	C	ATTCTTTCCATATCCCTCTC	0.964
nad2	Rotheca_serrata	5544	1848	3	CCA->CAT	Pro->His	CTTTCATTACTTCATTCTTT	C	CATATCCCTCTCCTTTGTTC	0.976
nad2	Rotheca_serrata	5545	1849	1	CAT->ATA	His->Ile	TTTCATTACTTCATTCTTTC	C	ATATCCCTCTCCTTTGTTCT	0.991
nad2	Rotheca_serrata	5552	1851	2	CTC->TCT	Leu->Ser	ACTTCATTCTTTCCATATCC	C	TCTCCTTTGTTCTCAGTTAC	0.976
nad2	Rotheca_serrata	5593	1865	1	CAT->ATA	His->Ile	TCATCAAATGGCACTCAGTT	C	ATATCTTTAANNNNNNNNNN	0.997
nad3	Rotheca_serrata	44	15	2	CGC->GCT	Arg->Ala	GATCTATTTAGTGATCAGTT	C	GCTAGTTTCTTTGATCCCAC	1
nad3	Rotheca_serrata	61	21	1	CCA->CAC	Pro->His	GTTCGCTAGTTTCTTTGATC	C	CACTCGGTGTTCCTTTTCCA	0.925
nad3	Rotheca_serrata	62	21	2	CAC->ACT	His->Thr	TTCGCTAGTTTCTTTGATCC	C	ACTCGGTGTTCCTTTTCCAT	0.999
nad3	Rotheca_serrata	80	27	2	CAT->ATT	His->Ile	CCCACTCGGTGTTCCTTTTC	C	ATTTTCTTCCAATAGTTCGA	0.997
nad3	Rotheca_serrata	146	49	2	CCG->CGG	Pro->Arg	CGAATGTGGTTTCGATCCTT	C	CGGTGATGCCAGAAGTCGTT	1
nad3	Rotheca_serrata	208	70	1	CCT->CTG	Pro->Leu	TTTCAATTTTATTTATTATT	C	CTGATCCGGAAGTCACCTTT	0.996
nad3	Rotheca_serrata	209	70	2	CTG->TGA	Leu->Stop	TTCAATTTTATTTATTATTC	C	TGATCCGGAAGTCACCTTTT	0.98
nad3	Rotheca_serrata	215	72	2	CGG->GGA	Arg->Gly	TTTATTTATTATTCCTGATC	C	GGAAGTCACCTTTTCCTTTC	0.991
nad3	Rotheca_serrata	230	77	2	CCT->CTT	Pro->Leu	TGATCCGGAAGTCACCTTTT	C	CTTTCCTTGGGCAGTACCTC	0.998
nad3	Rotheca_serrata	247	83	1	CCT->CTC	Pro->Leu	TTTCCTTTCCTTGGGCAGTA	C	CTCCCAACAAGATTGATCCC	0.991
nad3	Rotheca_serrata	251	84	2	CCA->CAA	Pro->Gln	CTTTCCTTGGGCAGTACCTC	C	CAACAAGATTGATCCCTTTG	0.981
nad3	Rotheca_serrata	266	89	2	CCT->CTT	Pro->Leu	ACCTCCCAACAAGATTGATC	C	CTTTGGATCTTGGTCCATGA	0.999
nad3	Rotheca_serrata	275	92	2	CTT->TTG	Leu->Leu	CAAGATTGATCCCTTTGGAT	C	TTGGTCCATGATGGCCTTTT	0.992
nad3	Rotheca_serrata	317	106	2	CTC->TCT	Leu->Ser	ATTGATTTTGACGATTGGAT	C	TCTCTATGAATGGAAAAGGG	1
nad3	Rotheca_serrata	344	115	2	CGG->GGA	Arg->Gly	TGAATGGAAAAGGGGTGCTT	C	GGATCGGGAGTAANNNNNNN	0.999
nad3	Rotheca_serrata	349	117	1	CGG->GGG	Arg->Gly	GGAAAAGGGGTGCTTCGGAT	C	GGGAGTAANNNNNNNNNNNN	0.999
nad4	Rotheca_serrata	65	22	2	CTC->TCC	Leu->Ser	TCCCGTGCTAGGAAGCATTA	C	TCCTCTTTTCATTCCAAATT	0.997
nad4	Rotheca_serrata	68	23	2	CTC->TCT	Leu->Ser	CGTGCTAGGAAGCATTACTC	C	TCTTTTCATTCCAAATTCAA	0.999
nad4	Rotheca_serrata	98	33	2	CGA->GAT	Arg->Asp	TCCAAATTCAAGAATACGAC	C	GATACGATTGATTGGTCTGT	0.999
nad4	Rotheca_serrata	145	49	1	CCC->CCC	Pro->Pro	CTCTTATTACTTTTTTGTAT	C	CCCCTTTTCTTCGGATACAA	0.999
nad4	Rotheca_serrata	149	50	2	CTT->TTT	Leu->Phe	TATTACTTTTTTGTATCCCC	C	TTTTCTTCGGATACAATTCG	0.995
nad4	Rotheca_serrata	157	53	1	CGG->GGA	Arg->Gly	TTTTGTATCCCCCTTTTCTT	C	GGATACAATTCGATCCTTCT	0.958
nad4	Rotheca_serrata	188	63	2	CTC->TCA	Leu->Ser	CGATCCTTCTACGGCCAAAT	C	TCAATTTGTGGAAAGCCTTC	0.998
nad4	Rotheca_serrata	353	118	2	CAG->AGC	Gln->Ser	TTATGGGAAAGAGTATATTA	C	AGCATCTCTAATTCGTGAAT	0.999
[truncated: 1,935 more rows]
