# Supplementary material for: The Complete Mitochondrial Genome of Callicarpa americana L. Reveals the Structural Evolution and Size Differences in Lamiaceae
Source: Biology (Basel). 2025 Dec 5;14(12):1747. doi: 10.3390/biology14121747 (PMC12730959; doi:10.3390/biology14121747)
Supplement: Supplementary file 1 [file biology-14-01747-s001.zip › Table S7. The identification MTPTs in Callicarpa americana mitogenome.xlsx]

## Sheet: Sheet1
Table S7. The identification MTPTs in Callicarpa americana mitogenomes.
	Fragments	% identity	Aligned length (bp)	Mitogenome		Plastome		evalue	bit score	contained genes
				Start	End	Start	End
Callicarpa_americana	mtpt1	99.807	2596	173634	176229	103024	105619	0	4767	trnI-GAU-fra;trnA-UGC;23S rRNA-fra
	mtpt2	99.807	2596	173634	176229	136599	134004	0	4767	rrn23-fra;trnA-UGC;trnI-GAU-fra
	mtpt3	96.334	1991	252681	254646	87315	85336	0	3240	rpl2-fra;rpl23;trnI-CAU
	mtpt4	96.378	1988	252681	254643	152308	154284	0	3240	trnI-CAU;rpl23;rpl2-fra
	mtpt5	99.12	1136	102093	103227	105710	106844	0	2041	23S rRNA-fra
	mtpt6	99.12	1136	102093	103227	133913	132779	0	2041	rrn23-fra
	mtpt7	95.057	789	484013	484776	22904	22116	0	1218	rpoC1-fra
	mtpt8	95.707	559	182494	183041	40994	40441	0	885	psaA-fra
	mtpt9	87.46	622	90893	91489	67996	67381	0	688	petG-fra;trnW-CCA;trnP-UGG
	mtpt10	92.239	451	127580	128011	33605	33158	2.11e-176	619	/
	mtpt11	96.364	330	321311	321640	93060	93388	4.7e-153	542	ycf2-fra
	mtpt12	96.914	324	321317	321640	146557	146235	4.7e-153	542	ycf2-fra
	mtpt13	98.008	251	9993	10243	25446	25696	2.28e-121	436	rpoB-fra
	mtpt14	93.182	308	129687	129976	56454	56147	2.28e-121	436	rbcL-fra
	mtpt15	93.046	302	365551	365851	28785	29079	8.21e-121	435	/
	mtpt16	97.89	237	321627	321863	93792	94028	1.38e-113	411	ycf2-fra
	mtpt17	97.89	237	321627	321863	145831	145595	1.38e-113	411	ycf2-fra
	mtpt18	95.197	229	164986	165214	101098	101320	1.83e-97	357	rrn16-fra
	mtpt19	95.197	229	164986	165214	138525	138303	1.83e-97	357	rrn16-fra
	mtpt20	78.641	618	139037	139572	41891	41278	1.11e-89	331	psaA-fra
	mtpt21	73.815	886	76501	77354	102292	101429	8.69e-81	302	rrn16-fra
	mtpt22	73.815	886	76501	77354	137331	138194	8.69e-81	302	rrn16-fra
	mtpt23	92.614	176	403530	403699	23559	23384	1.15e-64	248	rpoC1-fra
	mtpt24	90.155	193	361584	361770	46705	46897	4.13e-64	246	rps4-fra
	mtpt25	90.055	181	361402	361578	45963	46143	1.16e-59	231	trnS-GGA
	mtpt26	75.381	459	498900	499352	11483	11031	1.51e-53	211	atpA-fra
	mtpt27	75.381	459	289584	290036	11483	11031	1.51e-53	211	atpA-fra
	mtpt28	99.123	114	485149	485262	59544	59431	7.01e-52	206	accD-fra
	mtpt29	98.165	109	283325	283433	110299	110191	1.96e-47	191	/
	mtpt30	98.165	109	283325	283433	129324	129432	1.96e-47	191	ycf1-fra
	mtpt31	92.366	131	360765	360895	31316	31187	9.13e-46	185	trnD-GUC
	mtpt32	98.889	90	10237	10326	39645	39556	1.54e-38	161	psaB-fra
	mtpt33	97.5	80	40801	40880	2	81	2.59e-31	137	trnH-GUG
	mtpt34	100	73	186067	186139	21125	21197	9.32e-31	135	rpoC-fra
	mtpt35	94.118	85	303120	303204	109413	109496	1.56e-28	128	trnN-GUU
	mtpt36	94.118	85	303120	303204	130210	130127	1.56e-28	128	trnN-GUU
	mtpt37	93.75	80	53021	53100	53448	53527	2.61e-26	121	trnM-CAU
	mtpt38	96.825	63	89511	89573	45127	45066	2.63e-21	104	ycf3-fra
	mtpt39	100	55	89563	89617	44494	44440	9.46e-21	102	ycf3-fra
	mtpt40	93.939	66	367659	367724	96259	96194	3.4e-20	100	ndhB-fra
	mtpt41	93.939	66	367659	367724	143364	143429	3.4e-20	100	ndhB-fra
	mtpt42	78.652	89	361478	361565	8913	8825	2.08e-07	58.4	trnS-GCU
